# Supplementary material for: Poly[[diaquadi-μ-dicyanamido-nickel(II)] bis­(pyridinium-4-olate)]
Source: Acta Crystallogr Sect E Struct Rep Online. 2009 Nov 21;65(Pt 12):m1648–9. doi: 10.1107/S1600536809048880 (PMC2972168; doi:10.1107/S1600536809048880)
Supplement: Supplementary file 1 [file e-65-m1648-sup1.cif]

##############################################################################
###                                                                        ###
###        Electronic paper (Acta Crystallographica Section E)             ###
###                                                                        ###
##############################################################################
#                                                                            #
# This CIF contains the data in a paper accepted for publication in Acta     #
# Crystallographica Section E. It conforms to the requirements of Notes      #
# for Authors for Section E, and has been peer reviewed under the auspices   #
# of the IUCr Commission on Journals.                                        #
#                                                                            #
# Full details of the Crystallographic Information File format               #
# are given in the paper "The Crystallographic Information File (CIF):       #
# a New Standard Archive File for Crystallography" by S. R. Hall, F. H.      #
# Allen and I. D. Brown [Acta Cryst. (1991), A47, 655-685].                  #
#                                                                            #
# The current version of the core CIF dictionary is obtainable from          #
# ftp://ftp.iucr.org/pub/cif_core.dic. The current version number is 2.4.    #
#                                                                            #
# Software is freely available for graphical display of the structure(s) in  #
# this CIF.  For information consult the CIF home page http://www.iucr.org/  #
# cif/home.html                                                              #
#                                                                            #
# This file may be used for bona fide research purposes within the           #
# scientific community so long as proper attribution is given to the journal # 
# article from which it was obtained.                                        #
#                                                                            #
##############################################################################
                                             
data_I
_audit_creation_method     SHELXL-97
_chemical_name_systematic
;
Poly[[diaquadi-\m-dicyanamido-nickel(II)] bis(pyridinium-4-olate)]
;
_chemical_name_common     ?
_chemical_formula_moiety     'C4 H4 N6 Ni O2, 2(C5 H5 N O)'
_chemical_formula_sum     'C14 H14 N8 Ni O4'
_chemical_formula_iupac     '[Ni (C2 N3)2 (H2 O)2], 2C5 H5 N O'
_chemical_formula_weight     417.02
_chemical_melting_point     ?
_symmetry_cell_setting     monoclinic
_symmetry_space_group_name_H-M     'P 21/c'
_symmetry_space_group_name_Hall     '-P 2ybc'
loop_
    _symmetry_equiv_pos_as_xyz
    'x, y, z'
    '-x, y+1/2, -z+1/2'
    '-x, -y, -z'
    'x, -y-1/2, z-1/2'
_cell_length_a     7.8598(6)
_cell_length_b     12.8199(10)
_cell_length_c     9.1080(7)
_cell_angle_alpha     90.00
_cell_angle_beta     96.7530(10)
_cell_angle_gamma     90.00
_cell_volume     911.37(12)
_cell_formula_units_Z     2
_cell_measurement_reflns_used     1788
_cell_measurement_theta_min     2.61
_cell_measurement_theta_max     25.99
_cell_measurement_temperature     293(2)
_exptl_crystal_description     block
_exptl_crystal_colour     green
_exptl_crystal_size_max     0.23
_exptl_crystal_size_mid     0.18
_exptl_crystal_size_min     0.15
_exptl_crystal_density_diffrn     1.520
_exptl_crystal_density_meas     ?
_exptl_crystal_density_method     'not measured'
_exptl_crystal_F_000     428
_exptl_absorpt_coefficient_mu     1.103
_exptl_absorpt_correction_type     multi-scan
_exptl_absorpt_process_details     '(SADABS; Bruker, 2001)'
_exptl_absorpt_correction_T_min     0.788
_exptl_absorpt_correction_T_max     0.848
_exptl_special_details
;
;
_diffrn_ambient_temperature     293(2)
_diffrn_radiation_type     MoK\a
_diffrn_radiation_wavelength     0.71073
_diffrn_radiation_source     'fine-focus sealed tube'
_diffrn_radiation_monochromator     graphite
_diffrn_measurement_device_type     'Bruker SMART CCD area-detector'
_diffrn_measurement_method     '\f and \w scans'
_diffrn_detector_area_resol_mean     ?
_diffrn_reflns_number     6950
_diffrn_reflns_av_R_equivalents     0.0162
_diffrn_reflns_av_sigmaI/netI     0.0153
_diffrn_reflns_theta_min     2.61
_diffrn_reflns_theta_max     25.99
_diffrn_reflns_theta_full     25.99
_diffrn_measured_fraction_theta_max     0.998
_diffrn_measured_fraction_theta_full     0.998
_diffrn_reflns_limit_h_min     -8
_diffrn_reflns_limit_h_max     9
_diffrn_reflns_limit_k_min     -15
_diffrn_reflns_limit_k_max     15
_diffrn_reflns_limit_l_min     -10
_diffrn_reflns_limit_l_max     11
_diffrn_standards_number     0
_diffrn_standards_interval_count     ?
_diffrn_standards_interval_time     ?
_diffrn_standards_decay_%     0
_refine_special_details
;
Refinement of <i>F</i>^2^ against ALL reflections. The weighted <i>R</i>-factor
<i>wR</i> and goodness of fit <i>S</i> are based on <i>F</i>^2^, conventional
<i>R</i>-factors <i>R</i> are based on <i>F</i>, with <i>F</i> set to zero for
negative <i>F</i>^2^. The threshold expression of <i>F</i>^2^ >
\s(<i>F</i>^2^) is used only for calculating <i>R</i>-factors(gt) <i>etc</i>.
and is not relevant to the choice of reflections for refinement.
<i>R</i>-factors based on <i>F</i>^2^ are statistically about twice as large
as those based on <i>F</i>, and <i>R</i>- factors based on ALL data will be
even larger.
;
_reflns_number_total     1788
_reflns_number_gt     1606
_reflns_threshold_expression     I>2\s(I)
_refine_ls_structure_factor_coef     Fsqd
_refine_ls_matrix_type     full
_refine_ls_R_factor_all     0.0310
_refine_ls_R_factor_gt     0.0278
_refine_ls_wR_factor_gt     0.0703
_refine_ls_wR_factor_ref     0.0728
_refine_ls_goodness_of_fit_ref     1.082
_refine_ls_restrained_S_all     1.082
_refine_ls_number_reflns     1788
_refine_ls_number_parameters     136
_refine_ls_number_restraints     4
_refine_ls_hydrogen_treatment     mixed
_refine_ls_weighting_scheme     calc
_refine_ls_weighting_details
         'calc w=1/[\s^2^(Fo^2^)+(0.0362P)^2^+0.2827P] where P=(Fo^2^+2Fc^2^)/3'
_atom_sites_solution_hydrogens     geom
_atom_sites_solution_primary     direct
_atom_sites_solution_secondary     difmap
_refine_ls_shift/su_max     0.000
_refine_ls_shift/su_mean     0.000
_refine_diff_density_max     0.299
_refine_diff_density_min     -0.159
_refine_ls_extinction_method     none
_refine_ls_extinction_coef     ?
loop_
    _atom_type_symbol
    _atom_type_description
    _atom_type_scat_dispersion_real
    _atom_type_scat_dispersion_imag
    _atom_type_scat_source
    'C' 'C' 0.0033 0.0016
                         'International Tables Vol C Tables 4.2.6.8 and 6.1.1.4'
    'H' 'H' 0.0000 0.0000
                         'International Tables Vol C Tables 4.2.6.8 and 6.1.1.4'
    'N' 'N' 0.0061 0.0033
                         'International Tables Vol C Tables 4.2.6.8 and 6.1.1.4'
    'O' 'O' 0.0106 0.0060
                         'International Tables Vol C Tables 4.2.6.8 and 6.1.1.4'
    'Ni' 'Ni' 0.3393 1.1124
                         'International Tables Vol C Tables 4.2.6.8 and 6.1.1.4'
_computing_data_collection     'SMART (Bruker, 2007)'
_computing_cell_refinement     'SAINT (Bruker, 2007)'
_computing_data_reduction     'SAINT (Bruker, 2007)'
_computing_structure_solution     'SHELXS97 (Sheldrick, 2008)'
_computing_structure_refinement     'SHELXL97 (Sheldrick, 2008)'
_computing_molecular_graphics     'XP in SHELXTL (Sheldrick, 2008)'
_computing_publication_material     'SHELXTL (Sheldrick, 2008)'
loop_
    _atom_site_type_symbol
    _atom_site_label
    _atom_site_fract_x
    _atom_site_fract_y
    _atom_site_fract_z
    _atom_site_U_iso_or_equiv
    _atom_site_adp_type
    _atom_site_calc_flag
    _atom_site_refinement_flags
    _atom_site_occupancy
    _atom_site_disorder_assembly
    _atom_site_disorder_group
    Ni Ni1 1.0000 1.0000 0.0000 0.03617(12) Uani d S 1 . .
    C C1 0.9985(2) 0.59861(12) 0.1821(2) 0.0424(4) Uani d . 1 . .
    C C2 0.9988(3) 0.75355(14) 0.0636(2) 0.0500(5) Uani d . 1 . .
    C C3 0.6251(3) 0.38083(17) 0.1568(3) 0.0771(7) Uani d . 1 . .
    H H3 0.7156 0.4248 0.1417 0.092 Uiso calc R 1 . .
    C C4 0.6426(3) 0.27675(16) 0.1384(3) 0.0657(6) Uani d . 1 . .
    H H4 0.7434 0.2503 0.1088 0.079 Uiso calc R 1 . .
    C C5 0.5095(2) 0.20841(13) 0.1638(2) 0.0458(4) Uani d . 1 . .
    C C6 0.3615(3) 0.25592(16) 0.2048(3) 0.0678(7) Uani d . 1 . .
    H H6 0.2686 0.2145 0.2216 0.081 Uiso calc R 1 . .
    C C7 0.3507(3) 0.36025(17) 0.2205(3) 0.0683(6) Uani d . 1 . .
    H H7 0.2513 0.3896 0.2486 0.082 Uiso calc R 1 . .
    N N1 0.9923(2) 0.84211(11) 0.05067(19) 0.0499(4) Uani d . 1 . .
    N N2 1.0097(3) 0.65203(13) 0.0627(2) 0.0801(7) Uani d . 1 . .
    N N3 0.9881(2) 0.54506(12) 0.28000(17) 0.0481(4) Uani d . 1 . .
    N N4 0.4816(3) 0.42170(13) 0.1960(2) 0.0641(5) Uani d D 1 . .
    O O1 0.52314(18) 0.10983(10) 0.15018(18) 0.0600(4) Uani d . 1 . .
    O O1W 1.26183(19) 0.99136(10) 0.01412(19) 0.0535(4) Uani d D 1 . .
    H HN4 0.473(4) 0.4871(14) 0.214(4) 0.091(10) Uiso d D 1 . .
    H H1WA 1.330(2) 1.0346(15) 0.057(2) 0.070(7) Uiso d D 1 . .
    H H1WB 1.313(2) 0.9513(14) -0.039(2) 0.061(6) Uiso d D 1 . .
loop_
    _atom_site_aniso_label
    _atom_site_aniso_U_11
    _atom_site_aniso_U_22
    _atom_site_aniso_U_33
    _atom_site_aniso_U_12
    _atom_site_aniso_U_13
    _atom_site_aniso_U_23
    Ni1 0.0457(2) 0.02211(17) 0.0425(2) -0.00065(11) 0.01317(14) -0.00113(11)
    C1 0.0567(11) 0.0236(7) 0.0491(10) 0.0012(7) 0.0155(8) -0.0022(7)
    C2 0.0751(14) 0.0337(10) 0.0449(10) -0.0002(9) 0.0223(9) 0.0043(8)
    C3 0.0755(16) 0.0437(12) 0.117(2) -0.0220(11) 0.0303(15) -0.0086(12)
    C4 0.0528(12) 0.0457(11) 0.1031(18) -0.0087(9) 0.0282(12) -0.0134(11)
    C5 0.0489(10) 0.0324(8) 0.0575(11) -0.0035(7) 0.0118(8) -0.0082(8)
    C6 0.0577(13) 0.0430(11) 0.1088(19) -0.0096(9) 0.0355(13) -0.0184(11)
    C7 0.0627(14) 0.0477(11) 0.0971(18) 0.0079(10) 0.0204(13) -0.0200(11)
    N1 0.0674(11) 0.0284(8) 0.0565(9) -0.0011(7) 0.0182(8) 0.0034(7)
    N2 0.163(2) 0.0272(8) 0.0577(11) 0.0077(10) 0.0439(12) 0.0057(8)
    N3 0.0675(11) 0.0315(8) 0.0472(9) 0.0000(7) 0.0144(7) 0.0043(7)
    N4 0.0811(14) 0.0302(9) 0.0808(13) 0.0004(8) 0.0082(11) -0.0084(8)
    O1 0.0604(9) 0.0298(6) 0.0932(11) -0.0021(6) 0.0234(8) -0.0126(7)
    O1W 0.0447(7) 0.0448(8) 0.0725(10) -0.0022(6) 0.0135(7) -0.0208(7)
_geom_special_details
;
All e.s.d.'s (except the e.s.d. in the dihedral angle between two l.s. planes)
are estimated using the full covariance matrix. The cell e.s.d.'s are taken
into account individually in the estimation of e.s.d.'s in distances, angles
and torsion angles; correlations between e.s.d.'s in cell parameters are only
used when they are defined by crystal symmetry. An approximate (isotropic)
treatment of cell e.s.d.'s is used for estimating e.s.d.'s involving l.s.
planes.
;
loop_
    _geom_bond_atom_site_label_1
    _geom_bond_atom_site_label_2
    _geom_bond_site_symmetry_2
    _geom_bond_distance
    _geom_bond_publ_flag
    Ni1 O1W 3_775 2.0498(15) ?
    Ni1 O1W . 2.0498(15) ?
    Ni1 N3 4_575 2.0769(16) ?
    Ni1 N3 2_755 2.0769(16) ?
    Ni1 N1 . 2.0785(15) ?
    Ni1 N1 3_775 2.0785(15) ?
    C1 N3 . 1.136(2) ?
    C1 N2 . 1.297(3) ?
    C2 N1 . 1.142(2) ?
    C2 N2 . 1.304(2) ?
    C3 N4 . 1.330(3) ?
    C3 C4 . 1.354(3) ?
    C3 H3 . 0.9300 ?
    C4 C5 . 1.405(3) ?
    C4 H4 . 0.9300 ?
    C5 O1 . 1.276(2) ?
    C5 C6 . 1.402(3) ?
    C6 C7 . 1.349(3) ?
    C6 H6 . 0.9300 ?
    C7 N4 . 1.335(3) ?
    C7 H7 . 0.9300 ?
    N3 Ni1 2_745 2.0769(15) ?
    N4 HN4 . 0.858(16) ?
    O1W H1WA . 0.834(9) ?
    O1W H1WB . 0.840(9) ?
loop_
    _geom_angle_atom_site_label_1
    _geom_angle_atom_site_label_2
    _geom_angle_atom_site_label_3
    _geom_angle_site_symmetry_1
    _geom_angle_site_symmetry_3
    _geom_angle
    _geom_angle_publ_flag
    O1W Ni1 O1W 3_775 . 180.0 ?
    O1W Ni1 N3 3_775 4_575 91.34(7) ?
    O1W Ni1 N3 . 4_575 88.66(7) ?
    O1W Ni1 N3 3_775 2_755 88.66(7) ?
    O1W Ni1 N3 . 2_755 91.34(7) ?
    N3 Ni1 N3 4_575 2_755 180.00(2) ?
    O1W Ni1 N1 3_775 . 90.65(6) ?
    O1W Ni1 N1 . . 89.35(6) ?
    N3 Ni1 N1 4_575 . 86.80(6) ?
    N3 Ni1 N1 2_755 . 93.20(6) ?
    O1W Ni1 N1 3_775 3_775 89.35(6) ?
    O1W Ni1 N1 . 3_775 90.65(6) ?
    N3 Ni1 N1 4_575 3_775 93.20(6) ?
    N3 Ni1 N1 2_755 3_775 86.80(6) ?
    N1 Ni1 N1 . 3_775 180.0 ?
    N3 C1 N2 . . 174.66(19) ?
    N1 C2 N2 . . 173.5(2) ?
    N4 C3 C4 . . 121.5(2) ?
    N4 C3 H3 . . 119.2 ?
    C4 C3 H3 . . 119.2 ?
    C3 C4 C5 . . 120.4(2) ?
    C3 C4 H4 . . 119.8 ?
    C5 C4 H4 . . 119.8 ?
    O1 C5 C6 . . 122.59(18) ?
    O1 C5 C4 . . 121.93(18) ?
    C6 C5 C4 . . 115.49(17) ?
    C7 C6 C5 . . 121.6(2) ?
    C7 C6 H6 . . 119.2 ?
    C5 C6 H6 . . 119.2 ?
    N4 C7 C6 . . 120.5(2) ?
    N4 C7 H7 . . 119.7 ?
    C6 C7 H7 . . 119.7 ?
    C2 N1 Ni1 . . 171.49(17) ?
    C1 N2 C2 . . 120.69(18) ?
    C1 N3 Ni1 . 2_745 157.84(15) ?
    C3 N4 C7 . . 120.46(18) ?
    C3 N4 HN4 . . 121(2) ?
    C7 N4 HN4 . . 118(2) ?
    Ni1 O1W H1WA . . 125.4(15) ?
    Ni1 O1W H1WB . . 122.9(14) ?
    H1WA O1W H1WB . . 110.3(15) ?
loop_
    _geom_hbond_atom_site_label_D
    _geom_hbond_atom_site_label_H
    _geom_hbond_atom_site_label_A
    _geom_hbond_site_symmetry_A
    _geom_hbond_distance_DH
    _geom_hbond_distance_HA
    _geom_hbond_distance_DA
    _geom_hbond_angle_DHA
    N4 HN4 O1 2_655 0.858(16) 2.00(2) 2.792(2) 153(3)
    O1W H1WA O1 1_665 0.834(9) 1.912(11) 2.732(2) 167(2)
    O1W H1WB O1 3_765 0.840(9) 1.898(11) 2.715(2) 164.0(19)
data_global
_journal_date_recd_electronic     2009-10-18
_journal_date_accepted     2009-11-17
_journal_name_full     'Acta Crystallographica, Section E'
_journal_year     2009
_journal_volume     65
_journal_issue     12
_journal_page_first     m1648
_journal_page_last     m1649
_journal_paper_category     QM
_journal_coeditor_code     SU2153
_publ_contact_author
;
     Doctor Ling-Ling Zheng
     College of Chemistry and Chemical Engineering
     Chongqing University
     Chongqing 400030
     China
;
_publ_contact_author_email     zhengll@cqu.edu.cn
_publ_contact_author_fax     ?
_publ_contact_author_phone     '86-15123315616'
_publ_section_title
;
Poly[[diaquadi-\m-dicyanamido-nickel(II)] bis(pyridinium-4-olate)]
;
loop_
    _publ_author_name
    _publ_author_address
    'Zheng, Ling-Ling'
;
College of Chemistry and Chemical Engineering
Chongqing University
Chongqing 400030
People's Republic of China
;
