# Supplementary material for: Poly[[diaquadi-μ-dicyanamido-nickel(II)] bis­(pyridinium-4-olate)]
Source: Acta Crystallogr Sect E Struct Rep Online. 2009 Nov 21;65(Pt 12):m1648–9. doi: 10.1107/S1600536809048880 (PMC2972168; doi:10.1107/S1600536809048880)
Supplement: Supplementary file 2 [file e-65-m1648-Isup2.hkl]

# 
# h,k,l, Fc-squared, Fo-squared, sigma(Fo-squared) and status flag 
# 
data_I
_shelx_title ' NIM in P2(1)/c' 
_shelx_refln_list_code          4 
_shelx_F_calc_maximum      154.59 
_exptl_crystal_F_000       428.00 
_reflns_d_resolution_high  0.8108 
 
loop_ 
 _symmetry_equiv_pos_as_xyz 
 'x, y, z' 
 '-x, y+1/2, -z+1/2' 
 '-x, -y, -z' 
 'x, -y-1/2, z-1/2' 
 
_cell_length_a     7.8598 
_cell_length_b    12.8199 
_cell_length_c     9.1080 
_cell_angle_alpha  90.000 
_cell_angle_beta   96.753 
_cell_angle_gamma  90.000 
 
_shelx_F_squared_multiplier     1.000 
 
loop_ 
 _refln_index_h 
 _refln_index_k 
 _refln_index_l 
 _refln_F_squared_calc 
 _refln_F_squared_meas 
 _refln_F_squared_sigma 
 _refln_observed_status 
   1   0   0      934.45      983.91     13.72 o 
   2   0   0    23897.88    22181.71    463.49 o 
   3   0   0    12653.51    12601.45    142.62 o 
   4   0   0     8540.82     8705.27    111.10 o 
   5   0   0     1255.08     1323.00     19.42 o 
   6   0   0     2372.89     2384.31     33.48 o 
   7   0   0      124.54      121.98      4.19 o 
   8   0   0      847.69      874.02     15.40 o 
   9   0   0       62.34       66.98      3.61 o 
   1   1   0        0.29       -0.02      0.14 o 
   2   1   0       18.42       15.86      0.73 o 
   3   1   0       17.44       17.78      0.64 o 
   4   1   0       69.82       73.56      2.18 o 
   5   1   0       18.01       17.41      0.86 o 
   6   1   0       22.44       20.69      1.28 o 
   7   1   0        0.06        3.12      0.84 o 
   8   1   0        4.07        3.85      1.07 o 
   9   1   0        0.54        1.55      1.19 o 
   0   2   0     1173.55     1296.26     13.91 o 
   1   2   0     3231.02     3457.67     25.65 o 
   2   2   0      639.25      628.79      5.17 o 
   3   2   0      312.75      291.58      3.23 o 
   4   2   0     3131.78     3286.05     27.48 o 
   5   2   0      296.66      274.07      3.51 o 
   6   2   0       37.07       38.56      1.57 o 
   7   2   0      538.61      551.03      8.57 o 
   8   2   0       71.33       75.33      2.87 o 
   9   2   0       33.75       32.81      2.34 o 
   1   3   0       48.48       46.37      0.95 o 
   2   3   0      102.21      111.09      1.64 o 
   3   3   0        1.03        1.05      0.26 o 
   4   3   0       16.29       13.60      2.04 o 
   5   3   0        0.02        0.77      0.56 o 
   6   3   0        1.55        0.69      0.61 o 
   7   3   0       11.16        8.65      1.10 o 
   8   3   0        0.33       -1.31      0.87 o 
   9   3   0        0.19       -0.27      1.06 o 
   0   4   0     1061.75     1069.14     12.05 o 
   1   4   0     2124.42     2148.16     16.36 o 
   2   4   0       86.73      116.96      1.52 o 
   3   4   0     1815.29     1818.18     14.21 o 
   4   4   0      738.63      730.15      7.23 o 
   5   4   0      386.96      387.17      5.25 o 
   6   4   0       79.52       78.46      2.17 o 
   7   4   0      185.25      187.39      5.86 o 
   8   4   0      127.40      124.89      3.83 o 
   9   4   0       22.25       27.24      2.77 o 
   1   5   0       35.68       33.39      1.39 o 
   2   5   0        0.04        0.08      0.35 o 
   3   5   0      183.50      190.76      2.30 o 
   4   5   0       30.81       36.08      4.06 o 
   5   5   0        8.25       10.81      0.84 o 
   6   5   0        0.90        0.33      0.55 o 
   7   5   0        2.00        2.23      1.00 o 
   8   5   0        0.02        0.01      1.02 o 
   9   5   0        0.37        0.43      1.38 o 
   0   6   0      393.50      346.98      4.95 o 
   1   6   0     4840.39     5260.05     39.30 o 
   2   6   0       69.54       58.99      1.28 o 
   3   6   0     1573.13     1601.49     12.95 o 
   4   6   0      819.37      737.50      7.52 o 
   5   6   0      380.66      371.44      4.70 o 
   6   6   0       29.52       31.25      1.61 o 
   7   6   0      258.31      254.81      5.52 o 
   8   6   0       39.70       48.55      3.74 o 
   1   7   0        4.89        6.33      0.60 o 
   2   7   0        4.85        4.34      0.48 o 
   3   7   0       77.10       73.46      1.47 o 
   4   7   0       13.97       15.44      1.20 o 
   5   7   0        5.88        4.94      0.89 o 
   6   7   0        0.18        0.76      0.75 o 
   7   7   0       11.07       15.08      1.66 o 
   8   7   0        0.31       -0.34      2.10 o 
   0   8   0     4148.51     4546.64     48.77 o 
   1   8   0      544.25      495.16      4.95 o 
   2   8   0      376.37      378.15      6.37 o 
   3   8   0     1771.02     1773.75     14.55 o 
   4   8   0      319.46      330.31      4.38 o 
   5   8   0      453.17      467.25      6.65 o 
   6   8   0      180.74      189.13      3.96 o 
   7   8   0       68.05       74.51      3.03 o 
   8   8   0      136.93      129.58      4.25 o 
   1   9   0        2.54        1.90      0.47 o 
   2   9   0       29.35       25.94      1.03 o 
   3   9   0       41.34       40.94      1.27 o 
   4   9   0        3.87        3.58      1.25 o 
   5   9   0       27.54       29.69      1.70 o 
   6   9   0       17.47       14.65      1.45 o 
   7   9   0        1.26        2.52      1.13 o 
   0  10   0      372.94      389.82      6.30 o 
   1  10   0       16.57       12.86      0.83 o 
   2  10   0      248.75      245.10      3.74 o 
   3  10   0       37.79       40.29      1.56 o 
   4  10   0      505.59      513.48      7.34 o 
   5  10   0        7.40        8.12      1.17 o 
   6  10   0       30.68       31.68      1.92 o 
   7  10   0       45.92       50.37      2.87 o 
   1  11   0      111.80       98.53      2.04 o 
   2  11   0      134.23      118.16      2.27 o 
   3  11   0       41.57       38.17      1.84 o 
   4  11   0        6.15        8.20      1.16 o 
   5  11   0        4.02        2.65      0.98 o 
   6  11   0        0.01       -0.94      0.84 o 
   0  12   0      646.94      645.29     11.20 o 
   1  12   0      866.90      843.70      8.31 o 
   2  12   0      359.31      347.48      5.01 o 
   3  12   0      466.37      438.02      6.74 o 
   4  12   0      414.34      407.31      6.61 o 
   5  12   0      210.08      216.17      4.69 o 
   6  12   0       63.38       62.86      2.74 o 
   1  13   0        0.63        0.90      0.72 o 
   2  13   0        5.17        4.14      0.90 o 
   3  13   0        6.24        7.54      1.17 o 
   4  13   0        0.04        1.09      0.96 o 
   5  13   0       13.40       14.39      1.69 o 
   0  14   0      204.05      191.27      5.79 o 
   1  14   0       76.66       76.09      2.34 o 
   2  14   0       61.73       63.90      2.18 o 
   3  14   0       68.83       63.51      3.39 o 
   4  14   0       96.27      107.83      3.41 o 
   1  15   0        2.33        1.93      0.97 o 
   2  15   0        1.01        1.50      1.02 o 
   3  15   0        4.32        4.38      1.26 o 
  -9   1   1       23.91       23.70      1.78 o 
  -8   1   1      353.54      349.82      5.74 o 
  -7   1   1      186.07      195.16      4.71 o 
  -6   1   1      555.90      554.68      7.08 o 
  -5   1   1      197.00      193.48      2.72 o 
  -4   1   1     4393.03     4576.88     37.45 o 
  -3   1   1      897.89      859.71      6.99 o 
  -2   1   1     1270.48     1409.41     10.82 o 
  -1   1   1     2061.29     2220.14     16.62 o 
   0   1   1     6303.13     6541.10     99.73 o 
   1   1   1     2242.36     2351.66     17.65 o 
   2   1   1      314.58      312.86      2.80 o 
   3   1   1     1658.99     1595.79     12.39 o 
   4   1   1     1744.75     1790.58     15.53 o 
   5   1   1      422.15      409.33      5.42 o 
   6   1   1       47.89       46.05      1.71 o 
   7   1   1      407.52      397.42      5.96 o 
   8   1   1       55.35       62.54      3.17 o 
   9   1   1       38.52       38.45      4.31 o 
  -9   2   1        1.41        0.93      0.93 o 
  -8   2   1        3.38        3.24      1.01 o 
  -7   2   1       79.62       74.49      2.31 o 
  -6   2   1       15.65       16.08      1.16 o 
  -5   2   1       31.37       27.30      1.05 o 
  -4   2   1      518.11      575.16     13.68 o 
  -3   2   1      216.69      238.09      2.43 o 
  -2   2   1     1725.01     1842.28     14.04 o 
  -1   2   1     1542.61     1618.80     12.26 o 
   0   2   1        4.57       -0.26      0.17 o 
   1   2   1     2092.55     2174.83     16.42 o 
   2   2   1     1556.71     1623.10     18.99 o 
   3   2   1       39.00       38.48      0.94 o 
   4   2   1     1170.08     1232.34     11.13 o 
   5   2   1       19.11       18.95      0.98 o 
   6   2   1      111.92      106.20      3.69 o 
   7   2   1       11.15       18.80      2.85 o 
   8   2   1        9.12        8.37      1.42 o 
   9   2   1        0.00       -0.01      1.09 o 
  -9   3   1       58.42       61.67      6.41 o 
  -8   3   1      110.51      104.20      3.61 o 
  -7   3   1      364.60      363.45      6.64 o 
  -6   3   1       70.17       65.17      1.96 o 
  -5   3   1      847.81      846.91     16.13 o 
  -4   3   1     1010.45      969.65      9.08 o 
  -3   3   1     3755.19     3965.15     29.73 o 
  -2   3   1       53.03       40.21      0.81 o 
  -1   3   1     3487.42     3606.08     26.84 o 
   0   3   1     6247.76     6669.70     50.56 o 
   1   3   1     1831.06     1869.00     14.24 o 
   2   3   1       56.94       46.79      0.84 o 
   3   3   1     2643.97     2681.25     20.41 o 
   4   3   1      570.03      534.58      6.85 o 
   5   3   1      314.61      307.78      3.88 o 
   6   3   1      103.03       98.60      2.43 o 
   7   3   1       84.11       88.75      3.05 o 
   8   3   1      131.28      124.55      4.35 o 
   9   3   1       11.09       14.59      2.27 o 
  -9   4   1       30.52       31.38      2.92 o 
  -8   4   1        2.23        3.29      1.10 o 
  -7   4   1       22.26       18.54      1.36 o 
  -6   4   1       38.43       34.87      1.52 o 
  -5   4   1      322.38      348.94      4.31 o 
  -4   4   1        0.79        6.29      1.30 o 
  -3   4   1     1474.03     1622.76     12.81 o 
  -2   4   1        1.85        2.81      0.50 o 
  -1   4   1     2214.30     2285.79     19.10 o 
   0   4   1      165.44      178.13      1.95 o 
   1   4   1      819.05      838.95      7.49 o 
   2   4   1       39.93       54.20      0.97 o 
   3   4   1     1081.47     1154.19      9.39 o 
   4   4   1       21.93       33.18      5.18 o 
   5   4   1      121.08      129.17      2.37 o 
   6   4   1       22.73       18.89      2.20 o 
   7   4   1       11.55       11.98      1.50 o 
   8   4   1        0.96        1.40      1.05 o 
   9   4   1        5.47        9.36      2.08 o 
  -9   5   1       49.82       47.17      3.47 o 
  -8   5   1      126.78      135.27      3.97 o 
  -7   5   1      392.96      395.66      5.99 o 
  -6   5   1      112.75      109.59      2.31 o 
  -5   5   1      764.90      775.79      8.00 o 
  -4   5   1     1570.51     1663.56     14.88 o 
  -3   5   1     1984.93     1946.56     15.30 o 
  -2   5   1      586.63      550.50      4.98 o 
  -1   5   1     3153.70     3371.13     25.43 o 
   0   5   1     4949.85     5286.82     39.30 o 
   1   5   1     1693.54     1751.29     16.54 o 
   2   5   1     1118.69     1153.72      9.41 o 
   3   5   1     1454.59     1426.74     11.52 o 
   4   5   1     1808.75     1852.09     16.39 o 
   5   5   1      311.79      297.00      4.54 o 
   6   5   1      249.18      241.76      5.03 o 
   7   5   1      162.20      169.87      4.39 o 
   8   5   1      196.47      193.93      5.04 o 
  -8   6   1       14.06       14.58      1.72 o 
  -7   6   1        8.07        7.25      1.26 o 
  -6   6   1        4.42        5.00      0.77 o 
  -5   6   1       39.06       36.62      1.36 o 
  -4   6   1        0.06       -0.45      0.75 o 
  -3   6   1       47.60       37.11      1.02 o 
  -2   6   1        2.33        1.89      0.39 o 
  -1   6   1       72.67       79.50      2.01 o 
   0   6   1      103.96      102.40      1.56 o 
   1   6   1        4.97        6.55      0.50 o 
   2   6   1        3.66        4.91      0.47 o 
   3   6   1      199.26      182.30      2.34 o 
   4   6   1        9.39        5.99      1.14 o 
   5   6   1        1.65        0.82      0.65 o 
   6   6   1        4.00        2.92      0.83 o 
   7   6   1        0.68        0.19      0.91 o 
   8   6   1        0.00       -0.70      1.05 o 
  -8   7   1      110.55      122.89      3.92 o 
  -7   7   1      205.93      197.64      5.24 o 
  -6   7   1       50.83       61.73      1.85 o 
  -5   7   1      588.54      576.30      6.57 o 
  -4   7   1      536.48      503.57      5.74 o 
  -3   7   1      945.46      947.58      8.33 o 
  -2   7   1      527.06      494.84      4.85 o 
  -1   7   1      541.94      493.69      4.79 o 
   0   7   1     2228.47     2307.36     18.04 o 
   1   7   1     1225.00     1190.04      9.92 o 
   2   7   1      271.21      239.13      2.87 o 
   3   7   1      921.85      884.74      7.93 o 
   4   7   1     1178.49     1190.97     13.01 o 
   5   7   1      176.73      173.65      3.51 o 
   6   7   1      241.19      231.96      4.35 o 
   7   7   1      140.56      146.85      4.85 o 
   8   7   1      106.33      104.49      3.79 o 
  -8   8   1        0.11        1.64      1.21 o 
  -7   8   1       21.58       24.20      1.97 o 
  -6   8   1        3.06        4.17      0.98 o 
  -5   8   1        0.12        0.66      0.68 o 
  -4   8   1       33.29       34.88      1.43 o 
  -3   8   1        0.92        0.71      0.47 o 
  -2   8   1       75.30       67.68      1.45 o 
  -1   8   1      108.29      115.22      2.21 o 
   0   8   1        2.35        1.49      0.43 o 
   1   8   1        2.83        1.66      0.44 o 
   2   8   1        0.85        0.55      0.42 o 
   3   8   1      123.35      124.32      2.37 o 
   4   8   1       80.16       87.60     11.03 o 
   5   8   1       44.30       42.16      1.89 o 
   6   8   1       17.11       15.64      1.41 o 
   7   8   1        9.88       10.07      1.56 o 
   8   8   1        3.65        3.08      1.32 o 
  -7   9   1       32.85       36.68      2.37 o 
  -6   9   1      161.92      149.92      3.56 o 
  -5   9   1        1.72        3.03      0.87 o 
  -4   9   1     1104.75     1098.81     11.00 o 
  -3   9   1       75.19       71.20      1.63 o 
  -2   9   1      362.60      359.81      4.12 o 
  -1   9   1      509.39      500.64      5.15 o 
   0   9   1     1067.48     1112.54     12.56 o 
   1   9   1      213.38      211.82      2.85 o 
   2   9   1      697.98      682.86      6.61 o 
   3   9   1       68.59       61.10      2.08 o 
   4   9   1      640.22      613.74      8.09 o 
   5   9   1      113.83      114.24      3.00 o 
   6   9   1       19.12       19.34      1.59 o 
   7   9   1      119.02      116.81      3.96 o 
  -7  10   1        4.28        5.36      1.37 o 
  -6  10   1        1.05        1.28      0.86 o 
  -5  10   1        0.94        0.01      0.76 o 
  -4  10   1      212.37      228.55      4.99 o 
  -3  10   1      350.05      343.55      4.20 o 
  -2  10   1      296.56      288.13      3.68 o 
  -1  10   1        4.27        4.38      0.62 o 
   0  10   1        3.68        5.29      0.65 o 
   1  10   1       21.69       20.43      0.99 o 
   2  10   1      110.65      109.13      3.03 o 
   3  10   1      124.77      118.64      5.77 o 
   4  10   1      158.08      168.34      3.71 o 
   5  10   1       94.71       91.66      2.81 o 
   6  10   1       13.03       12.95      1.48 o 
   7  10   1        0.99        2.80      1.36 o 
  -6  11   1       74.42       88.59      2.93 o 
  -5  11   1       80.67       87.61      5.68 o 
  -4  11   1      215.70      211.67      4.27 o 
  -3  11   1      354.38      356.45      4.46 o 
  -2  11   1      147.90      144.00      2.54 o 
  -1  11   1      310.07      310.67      3.98 o 
   0  11   1      753.37      747.63      7.38 o 
   1  11   1      319.32      318.09      4.53 o 
   2  11   1      135.20      135.55      2.81 o 
   3  11   1      488.99      494.76      7.17 o 
   4  11   1      132.79      135.54      3.42 o 
   5  11   1      160.48      163.15      3.93 o 
   6  11   1       48.20       55.94      2.68 o 
  -6  12   1       34.42       39.17      2.28 o 
  -5  12   1        3.33        2.25      1.00 o 
  -4  12   1       11.46       12.85      1.65 o 
  -3  12   1        3.93        5.08      1.03 o 
  -2  12   1       32.02       29.94      1.33 o 
  -1  12   1        6.53        3.82      0.75 o 
   0  12   1      162.13      150.82      2.75 o 
   1  12   1       86.54       77.53      2.18 o 
   2  12   1       35.84       33.59      1.63 o 
   3  12   1       10.73       13.49      1.41 o 
   4  12   1        0.86        3.70      1.04 o 
   5  12   1       12.99       14.62      1.61 o 
   6  12   1       41.30       43.62      2.43 o 
  -5  13   1      210.03      226.19      4.91 o 
  -4  13   1      124.92      128.59      4.16 o 
  -3  13   1      259.51      250.46      4.90 o 
  -2  13   1      140.94      135.88      3.00 o 
  -1  13   1      362.41      358.74      4.68 o 
   0  13   1      220.25      227.92      3.97 o 
   1  13   1      518.66      496.18      6.52 o 
   2  13   1       82.37       81.95      2.37 o 
   3  13   1      357.78      346.63      6.08 o 
   4  13   1      194.77      197.32      4.59 o 
   5  13   1      142.56      153.84      4.56 o 
  -4  14   1       11.88       17.49      1.73 o 
  -3  14   1        0.06       -0.69      0.82 o 
  -2  14   1       17.54       16.17      1.37 o 
  -1  14   1       22.88       20.68      1.44 o 
   0  14   1       25.08       23.39      1.51 o 
   1  14   1        1.67        1.09      0.79 o 
   2  14   1        5.04        7.62      1.11 o 
   3  14   1       14.77       15.61      1.65 o 
   4  14   1       11.64       14.05      1.68 o 
  -3  15   1      103.41      103.72      3.33 o 
  -2  15   1       86.70       97.59      3.21 o 
  -1  15   1      123.39      112.18      3.41 o 
   0  15   1      162.56      159.41      3.55 o 
   1  15   1      144.79      150.04      4.82 o 
   2  15   1       59.10       53.19      2.56 o 
  -9   0   2       14.48       16.12      3.22 o 
  -8   0   2      141.82      148.81      7.18 o 
  -7   0   2      621.54      646.81     11.67 o 
  -6   0   2       21.47       26.32      1.90 o 
  -5   0   2      859.77      854.62     10.47 o 
  -4   0   2     3256.02     3409.64     36.49 o 
  -3   0   2     1372.61     1266.85     14.16 o 
  -2   0   2     1095.00     1158.38     12.78 o 
  -1   0   2    11206.03    11289.72    198.05 o 
   0   0   2      102.05      121.78      1.81 o 
   1   0   2    15176.74    14766.67    157.76 o 
   2   0   2       49.30       63.05      1.37 o 
   3   0   2     2960.17     3077.57     32.85 o 
   4   0   2     1205.66     1247.64     14.31 o 
   5   0   2      553.68      517.45      9.51 o 
   6   0   2       10.06        8.83      1.37 o 
   7   0   2      492.01      512.60     10.08 o 
   8   0   2       20.29       17.75      3.37 o 
   9   0   2       45.08       39.27      4.71 o 
  -9   1   2        5.55        5.57      1.73 o 
  -8   1   2        3.81        5.81      1.58 o 
  -7   1   2      291.63      278.58      4.65 o 
  -6   1   2       71.43       70.09      1.99 o 
  -5   1   2      579.26      529.77      5.62 o 
  -4   1   2      125.69      149.32      7.46 o 
  -3   1   2      544.08      554.94      4.83 o 
  -2   1   2      844.39      902.92      7.21 o 
  -1   1   2     6914.78     7408.74     63.92 o 
   0   1   2     1744.04     1789.83     13.57 o 
   1   1   2    13405.69    13458.75    101.84 o 
   2   1   2        7.42       13.86      0.48 o 
   3   1   2      438.27      490.40      4.39 o 
   4   1   2      286.34      302.99      3.54 o 
   5   1   2       94.71       81.31      2.45 o 
   6   1   2        1.15        2.96      0.74 o 
   7   1   2      112.61      121.65      3.57 o 
   8   1   2        9.83        8.15      1.86 o 
   9   1   2       10.13        7.23      2.03 o 
  -9   2   2       33.79       37.63      4.02 o 
  -8   2   2      124.85      119.27      3.64 o 
  -7   2   2       79.39       88.25      5.48 o 
  -6   2   2       69.22       64.52      2.77 o 
  -5   2   2      144.66      147.30      2.81 o 
  -4   2   2      279.60      235.70      4.49 o 
  -3   2   2      960.23      946.19      8.43 o 
  -2   2   2      877.81      972.09      7.78 o 
  -1   2   2       26.74       18.51      0.50 o 
   0   2   2     2002.92     1960.10     14.85 o 
   1   2   2      161.19      183.44      2.15 o 
   2   2   2      210.87      229.39      2.30 o 
   3   2   2      743.92      691.31      5.90 o 
   4   2   2      199.33      176.62      2.14 o 
   5   2   2       56.75       56.07      1.43 o 
   6   2   2       46.79       51.46      2.84 o 
   7   2   2       34.00       41.40      2.25 o 
   8   2   2       99.31       97.66      3.42 o 
   9   2   2        1.67        4.01      1.82 o 
  -9   3   2        0.05        0.61      1.34 o 
  -8   3   2        0.39        0.43      1.02 o 
  -7   3   2       18.15       16.39      1.30 o 
  -6   3   2        6.70        6.49      0.86 o 
  -5   3   2        5.05        4.56      0.61 o 
  -4   3   2      134.33      135.47      3.50 o 
  -3   3   2      405.33      409.40      3.87 o 
  -2   3   2      772.95      883.78      7.22 o 
  -1   3   2      315.61      316.85      2.96 o 
   0   3   2      179.29      184.07      2.14 o 
   1   3   2      310.95      318.45      3.38 o 
   2   3   2      174.17      171.93      2.23 o 
   3   3   2      152.29      156.77      1.88 o 
   4   3   2       39.69       41.19      8.33 o 
   5   3   2       67.16       65.71      1.85 o 
   6   3   2        2.24        2.30      0.91 o 
   7   3   2        1.12        1.80      0.94 o 
   8   3   2        2.08        1.01      1.12 o 
   9   3   2        0.97        1.41      1.52 o 
  -9   4   2       65.26       66.96      5.55 o 
  -8   4   2      171.91      150.46      4.14 o 
  -7   4   2      256.24      252.98      4.45 o 
  -6   4   2      156.05      158.29      2.76 o 
  -5   4   2      486.96      466.19      5.33 o 
  -4   4   2     1142.04     1158.99      9.65 o 
  -3   4   2     1393.81     1392.35     11.20 o 
  -2   4   2      101.63       77.94      1.24 o 
  -1   4   2      868.84      847.25      6.99 o 
   0   4   2     4095.94     4267.56     31.83 o 
   1   4   2      284.26      244.55      2.49 o 
   2   4   2      549.18      501.69      4.52 o 
   3   4   2      548.62      527.74      4.82 o 
   4   4   2     1379.60     1338.26     12.18 o 
   5   4   2      113.91      105.71      2.44 o 
   6   4   2      148.12      134.54      3.60 o 
   7   4   2      149.86      140.64      3.92 o 
   8   4   2       85.18       89.16      3.39 o 
  -9   5   2        7.09       10.53      3.06 o 
  -8   5   2       11.59        8.95      1.47 o 
  -7   5   2        0.70        1.31      0.75 o 
  -6   5   2       38.91       29.18      1.30 o 
  -5   5   2       71.23       64.10      2.89 o 
  -4   5   2       29.77       31.35      2.43 o 
  -3   5   2      185.59      185.74      2.32 o 
  -2   5   2      143.09      154.43      2.01 o 
  -1   5   2      240.21      262.74      2.79 o 
   0   5   2      620.56      760.52      6.94 o 
   1   5   2        3.17        4.63      0.55 o 
   2   5   2      162.90      176.60      2.11 o 
   3   5   2       38.24       31.92      0.84 o 
   4   5   2       15.13       13.48      1.39 o 
   5   5   2       12.38       15.43      1.69 o 
   6   5   2        7.48        6.95      1.21 o 
   7   5   2        1.62        2.60      1.02 o 
   8   5   2        0.26       -0.40      1.08 o 
  -8   6   2      215.44      199.44      8.58 o 
  -7   6   2      194.97      205.93      4.02 o 
  -6   6   2      279.58      268.73      4.00 o 
  -5   6   2      575.72      565.87      7.72 o 
  -4   6   2     1945.79     1984.07     15.92 o 
  -3   6   2     1462.35     1428.44     12.96 o 
  -2   6   2     1732.55     1758.87     14.01 o 
  -1   6   2     1912.25     1902.04     14.99 o 
   0   6   2     6850.44     7617.38     61.90 o 
   1   6   2      829.93      824.24      7.15 o 
   2   6   2     1930.01     1992.31     15.74 o 
   3   6   2     1115.37     1082.89     10.27 o 
   4   6   2     1358.69     1353.47     14.37 o 
   5   6   2      300.79      290.20      4.70 o 
   6   6   2      206.75      203.15      7.90 o 
   7   6   2      132.41      132.72      5.32 o 
   8   6   2      130.57      131.17      5.07 o 
  -8   7   2        0.50        0.26      1.32 o 
  -7   7   2       54.56       46.98      2.38 o 
  -6   7   2        1.61        0.59      0.66 o 
  -5   7   2      132.87      127.09      2.51 o 
  -4   7   2       48.14       55.22      4.21 o 
  -3   7   2       23.39       28.03      0.99 o 
  -2   7   2       14.80       12.99      0.71 o 
  -1   7   2      867.12      909.33      7.93 o 
   0   7   2      343.71      397.55      4.09 o 
   1   7   2      603.30      641.06      6.46 o 
   2   7   2        5.57        5.77      0.67 o 
   3   7   2       63.84       69.28      1.71 o 
   4   7   2       14.31       15.63      2.36 o 
   5   7   2        0.14        0.64      0.67 o 
   6   7   2        3.92        3.75      0.88 o 
   7   7   2       19.78       23.11      2.02 o 
   8   7   2        3.20        1.91      1.35 o 
  -8   8   2      104.84      115.49      4.87 o 
  -7   8   2      221.92      213.72      9.09 o 
  -6   8   2      168.00      173.50      3.24 o 
  -5   8   2      185.95      181.81      3.17 o 
  -4   8   2     2005.49     2063.30     18.62 o 
  -3   8   2      281.66      275.49      3.71 o 
  -2   8   2     1314.50     1269.98     13.18 o 
  -1   8   2     1615.15     1662.08     14.02 o 
   0   8   2     1557.53     1566.72     12.91 o 
   1   8   2     1665.16     1630.31     26.22 o 
   2   8   2      802.65      795.67      8.22 o 
   3   8   2      573.10      569.88      6.45 o 
   4   8   2     1079.90     1087.55     12.40 o 
   5   8   2      227.27      225.41      4.30 o 
   6   8   2       85.60       85.98      2.70 o 
   7   8   2      188.04      193.26      5.07 o 
  -7   9   2        6.96        5.93      1.67 o 
  -6   9   2        3.19        3.86      0.96 o 
  -5   9   2        0.04        0.15      0.60 o 
  -4   9   2       72.38       79.92      4.48 o 
  -3   9   2       44.01       46.43      1.68 o 
  -2   9   2      349.40      340.75      4.00 o 
  -1   9   2       51.84       47.20      1.31 o 
   0   9   2       79.25       71.58      1.57 o 
   1   9   2       88.86       93.52      2.09 o 
   2   9   2       37.41       33.68      1.73 o 
   3   9   2       47.41       49.21      1.85 o 
   4   9   2      178.88      181.39      3.76 o 
   5   9   2       14.13       13.70      1.37 o 
   6   9   2        5.41        4.06      1.04 o 
   7   9   2        0.00        0.93      1.13 o 
  -7  10   2       24.27       24.95      2.19 o 
  -6  10   2       38.05       41.68      2.07 o 
  -5  10   2      113.47      116.23      2.68 o 
  -4  10   2       91.95       85.27      2.47 o 
  -3  10   2      236.70      229.00      3.27 o 
  -2  10   2       46.34       44.05      1.37 o 
  -1  10   2      111.32      119.73      2.18 o 
   0  10   2      329.39      311.05      3.85 o 
   1  10   2      313.37      306.53      4.66 o 
   2  10   2       15.77       15.25      1.10 o 
   3  10   2      661.22      641.51      8.42 o 
   4  10   2       24.33       27.11      2.43 o 
   5  10   2      116.60      116.92      3.21 o 
   6  10   2       26.82       35.82      2.09 o 
   7  10   2       41.02       49.09      3.03 o 
  -6  11   2       16.02       18.46      1.87 o 
  -5  11   2       17.51       17.69      1.52 o 
  -4  11   2       59.47       58.43      1.92 o 
  -3  11   2       28.45       29.32      1.28 o 
  -2  11   2      412.24      400.92      4.77 o 
  -1  11   2        7.39        6.03      0.75 o 
   0  11   2      243.75      232.80      3.74 o 
   1  11   2        0.07       -0.14      0.57 o 
   2  11   2       67.07       60.28      3.37 o 
   3  11   2       30.81       29.36      1.77 o 
   4  11   2        7.29       12.86      2.88 o 
   5  11   2        2.30        2.44      1.02 o 
   6  11   2       13.46       13.27      1.61 o 
  -6  12   2      123.09      127.63      4.30 o 
  -5  12   2      223.46      229.21      4.73 o 
  -4  12   2      410.71      420.81      6.66 o 
  -3  12   2      786.32      769.55      8.71 o 
  -2  12   2      266.37      270.90      3.86 o 
  -1  12   2     1061.76     1056.05      9.97 o 
   0  12   2      864.94      901.63      9.78 o 
   1  12   2      585.63      581.82      7.14 o 
   2  12   2      623.69      634.96      7.69 o 
   3  12   2      326.18      338.18      6.52 o 
   4  12   2      429.23      410.68      6.82 o 
   5  12   2      178.67      192.02      4.51 o 
  -5  13   2        3.52        4.50      1.18 o 
  -4  13   2       22.02       26.38      1.85 o 
  -3  13   2       60.81       60.77      2.05 o 
  -2  13   2       41.75       42.08      1.75 o 
  -1  13   2        3.81        6.04      0.95 o 
   0  13   2      103.46       98.78      2.62 o 
   1  13   2       39.19       39.58      1.91 o 
   2  13   2       19.70       20.21      1.49 o 
   3  13   2       17.91       16.73      1.66 o 
   4  13   2       21.90       22.94      1.88 o 
   5  13   2        6.90        7.13      1.47 o 
  -4  14   2      115.70      117.43      4.92 o 
  -3  14   2      328.42      334.48      6.87 o 
  -2  14   2      185.38      183.03      3.68 o 
  -1  14   2      373.72      370.95      5.58 o 
   0  14   2      338.50      339.78      5.30 o 
   1  14   2      355.01      344.78      5.39 o 
   2  14   2      178.92      185.37      5.01 o 
   3  14   2      198.41      207.48      6.64 o 
  -2  15   2        9.48        7.91      1.37 o 
  -1  15   2        1.48        3.18      0.99 o 
   0  15   2       17.26       21.16      1.61 o 
   1  15   2       21.86       20.76      1.81 o 
   2  15   2        0.61        0.59      1.02 o 
  -9   1   3       61.81       57.85      3.67 o 
  -8   1   3      194.11      189.00      5.88 o 
  -7   1   3      209.59      209.51      9.13 o 
  -6   1   3      194.56      188.32      3.36 o 
  -5   1   3      588.29      581.62      5.46 o 
  -4   1   3     1057.03     1028.04      8.56 o 
  -3   1   3     2709.56     2752.85     20.91 o 
  -2   1   3       11.17        6.08      0.76 o 
  -1   1   3     2668.81     2764.14     20.87 o 
   0   1   3     6713.25     6875.75     51.20 o 
   1   1   3      527.40      564.99      4.80 o 
   2   1   3      804.40      797.94      6.63 o 
   3   1   3     2446.19     2420.80     18.62 o 
   4   1   3      842.49      816.16      7.09 o 
   5   1   3      520.68      507.33      6.43 o 
   6   1   3      160.51      146.45      9.91 o 
   7   1   3      193.49      183.01      5.82 o 
   8   1   3      132.22      125.86      5.93 o 
  -9   2   3       10.91       11.47      2.07 o 
  -8   2   3        5.09        6.42      1.62 o 
  -7   2   3      205.46      200.95      5.71 o 
  -6   2   3       70.90       62.11      2.83 o 
  -5   2   3      402.62      408.40      4.69 o 
  -4   2   3       13.46       14.57      0.71 o 
  -3   2   3      382.44      421.17      3.94 o 
  -2   2   3        2.64        2.15      0.89 o 
  -1   2   3      497.09      539.41      4.60 o 
   0   2   3       97.01       84.28      1.16 o 
   1   2   3      797.16      796.04      6.56 o 
   2   2   3        2.53        2.82      0.35 o 
   3   2   3       26.27       30.03      0.96 o 
   4   2   3       98.36      119.89     11.17 o 
   5   2   3        5.39        5.22      0.74 o 
   6   2   3       27.86       26.25      2.28 o 
   7   2   3        0.04       -1.23      0.82 o 
   8   2   3       15.52       13.04      2.30 o 
  -9   3   3        7.39       10.11      3.91 o 
  -8   3   3      169.55      164.66      5.48 o 
  -7   3   3      185.57      192.44      5.61 o 
  -6   3   3       46.02       49.79      1.73 o 
  -5   3   3      219.59      217.67      3.29 o 
  -4   3   3     2259.62     2412.62     18.76 o 
  -3   3   3        3.89        5.54      0.42 o 
  -2   3   3     1494.91     1498.07     11.80 o 
  -1   3   3      218.44      200.65      2.16 o 
   0   3   3     2429.50     2471.01     18.79 o 
   1   3   3      389.59      385.76      4.08 o 
   2   3   3      302.38      279.52      3.38 o 
   3   3   3       84.06       74.88      1.70 o 
   4   3   3     1574.47     1574.32     15.98 o 
   5   3   3        2.58        1.66      0.64 o 
   6   3   3      114.46      113.22      3.30 o 
   7   3   3       91.59       97.60      3.29 o 
   8   3   3       43.98       43.54      3.42 o 
  -9   4   3        0.52       -0.50      1.46 o 
  -8   4   3        5.85        6.94      2.15 o 
  -7   4   3        8.04        4.72      1.42 o 
  -6   4   3        2.75        1.79      0.78 o 
  -5   4   3        8.13        8.15      0.74 o 
  -4   4   3        6.73       10.30      1.27 o 
  -3   4   3      256.74      273.28      2.99 o 
  -2   4   3        1.49        0.89      0.31 o 
  -1   4   3      272.44      298.40      3.03 o 
   0   4   3       23.49       33.17      0.79 o 
   1   4   3      379.07      401.21      4.33 o 
   2   4   3       27.38       24.83      0.88 o 
   3   4   3       32.64       32.19      1.05 o 
   4   4   3       31.32       32.54      2.58 o 
   5   4   3       17.98       17.86      1.19 o 
   6   4   3        1.21        0.73      0.83 o 
   7   4   3        0.92        2.55      1.04 o 
   8   4   3        2.63        2.22      1.20 o 
  -9   5   3       52.48       51.07      3.49 o 
  -8   5   3       60.02       60.59      3.38 o 
  -7   5   3      162.98      153.60      8.96 o 
  -6   5   3       67.91       76.23      2.53 o 
  -5   5   3      219.42      200.87      5.88 o 
  -4   5   3      777.35      693.97      9.67 o 
  -3   5   3      693.03      740.05      6.62 o 
  -2   5   3       87.87       73.51      1.33 o 
  -1   5   3     1051.99     1044.52      8.69 o 
   0   5   3     1221.36     1265.97     10.30 o 
   1   5   3      774.11      759.57      7.40 o 
   2   5   3      130.05      112.50      1.99 o 
   3   5   3      701.14      704.35      7.16 o 
   4   5   3      424.06      390.38      6.39 o 
   5   5   3      164.81      154.14      3.20 o 
   6   5   3       39.66       42.13      2.24 o 
   7   5   3      104.36      104.54      4.21 o 
   8   5   3       31.73       34.45      2.81 o 
  -8   6   3        7.66        5.20      1.58 o 
  -7   6   3        7.41        5.46      1.40 o 
  -6   6   3       21.03       18.86      1.34 o 
  -5   6   3        0.38        0.57      0.56 o 
  -4   6   3        7.55        8.67      0.99 o 
  -3   6   3      136.20      132.86      2.01 o 
  -2   6   3       75.00       68.08      1.40 o 
  -1   6   3        1.35        3.50      1.34 o 
   0   6   3      504.50      549.03      5.14 o 
   1   6   3      102.95       92.98      1.50 o 
   2   6   3       24.84       25.97      1.06 o 
   3   6   3       47.12       47.59      1.98 o 
   4   6   3       36.34       46.58      5.48 o 
   5   6   3       17.10       16.16      1.27 o 
   6   6   3        3.72        4.33      1.13 o 
   7   6   3        0.45       -0.60      0.89 o 
   8   6   3        2.58        3.72      1.43 o 
  -8   7   3      135.34      130.33      8.73 o 
  -7   7   3      126.77      118.83      3.59 o 
  -6   7   3      154.33      141.31      3.23 o 
  -5   7   3      205.81      199.02      3.27 o 
  -4   7   3      993.53      969.72      9.50 o 
  -3   7   3      525.00      487.93      4.99 o 
  -2   7   3      314.35      309.26      5.03 o 
  -1   7   3     1113.92     1092.13      9.34 o 
   0   7   3     1385.99     1466.18     12.07 o 
   1   7   3      668.19      630.20      6.68 o 
   2   7   3      374.33      359.78      5.00 o 
   3   7   3      683.29      631.31      6.90 o 
   4   7   3      488.74      464.01      6.49 o 
   5   7   3      182.24      179.23      4.51 o 
   6   7   3       78.20       74.53      2.46 o 
   7   7   3       86.98       91.15      3.47 o 
  -8   8   3        5.94        4.17      2.45 o 
  -7   8   3        0.04       -0.34      0.89 o 
  -6   8   3       44.86       42.83      1.96 o 
  -5   8   3       76.53       67.36      1.91 o 
  -4   8   3      190.62      204.64      3.72 o 
  -3   8   3       22.21       22.90      1.00 o 
  -2   8   3       17.64       13.91      0.88 o 
  -1   8   3        0.04        0.23      0.76 o 
   0   8   3        3.42        1.61      0.80 o 
   1   8   3        3.97        4.26      0.67 o 
   2   8   3       42.35       39.72      1.41 o 
   3   8   3       20.21       20.17      1.15 o 
   4   8   3       28.59       29.15      1.62 o 
   5   8   3       32.46       37.58      1.88 o 
   6   8   3       10.76       10.32      1.52 o 
   7   8   3       14.86       15.98      2.18 o 
  -7   9   3      136.84      147.84      4.39 o 
  -6   9   3      172.19      181.94      3.95 o 
  -5   9   3      645.25      657.41      8.61 o 
  -4   9   3      237.37      235.52      3.85 o 
  -3   9   3     1956.39     1959.38     16.71 o 
  -2   9   3       95.73       91.54      2.01 o 
  -1   9   3     1545.13     1571.71     13.23 o 
   0   9   3      996.55     1002.55     10.05 o 
   1   9   3      901.45      899.72      9.30 o 
   2   9   3       95.13       96.39      2.24 o 
   3   9   3     1136.10     1158.37     13.14 o 
   4   9   3       55.04       51.40      2.06 o 
   5   9   3      362.00      355.56      5.95 o 
   6   9   3       17.96       24.18      1.81 o 
   7   9   3       80.90       81.75      3.47 o 
  -7  10   3        4.88        2.76      1.32 o 
  -6  10   3        9.98       10.50      1.35 o 
  -5  10   3        0.18        1.06      0.83 o 
  -4  10   3        0.08        0.67      0.63 o 
  -3  10   3        0.77        1.50      0.59 o 
  -2  10   3        7.81       10.37      0.85 o 
  -1  10   3       19.00       16.16      0.96 o 
   0  10   3       11.98       13.05      1.03 o 
   1  10   3       27.18       27.39      1.37 o 
   2  10   3        6.96        7.44      0.92 o 
   3  10   3        0.88        0.23      0.74 o 
   4  10   3        6.58        9.15      1.20 o 
   5  10   3        0.23       -0.13      0.84 o 
   6  10   3        0.44        0.81      0.99 o 
  -6  11   3       59.08       59.52      2.90 o 
  -5  11   3      370.10      382.32      6.25 o 
  -4  11   3      729.87      732.87      8.41 o 
  -3  11   3      250.33      233.38      3.94 o 
  -2  11   3      827.75      839.56      8.23 o 
  -1  11   3      680.87      648.97      7.51 o 
   0  11   3      631.50      658.30      7.63 o 
   1  11   3      802.43      798.57      8.88 o 
   2  11   3      359.33      361.99      5.20 o 
   3  11   3      191.08      186.00      4.06 o 
   4  11   3      570.97      580.84     10.44 o 
   5  11   3       54.41       68.39      2.68 o 
   6  11   3       64.11       61.64      2.75 o 
  -6  12   3        3.52        4.06      1.43 o 
  -5  12   3        0.13        1.25      1.16 o 
  -4  12   3        4.60        5.42      1.07 o 
  -3  12   3       17.66       15.95      1.15 o 
  -2  12   3        1.19        1.16      0.73 o 
  -1  12   3        4.77        3.64      0.83 o 
   0  12   3       13.34       11.77      1.14 o 
   1  12   3        3.39        3.89      0.88 o 
   2  12   3        2.19        0.46      0.76 o 
   3  12   3        0.05        0.29      0.89 o 
   4  12   3        1.03        5.72      1.44 o 
   5  12   3        0.32        0.34      1.04 o 
  -5  13   3       31.15       30.71      2.47 o 
  -4  13   3      354.49      356.78      5.45 o 
  -3  13   3      126.65      122.42      2.89 o 
  -2  13   3      266.01      261.46      4.39 o 
  -1  13   3      114.30      114.96      2.93 o 
   0  13   3      692.64      694.92      8.38 o 
   1  13   3       52.91       52.97      2.06 o 
   2  13   3      365.32      360.98      6.28 o 
   3  13   3       77.24       75.79      2.81 o 
   4  13   3      246.29      240.06      5.22 o 
  -3  14   3       12.05       17.63      1.61 o 
  -2  14   3        0.83        0.23      0.80 o 
  -1  14   3        0.13        0.57      0.78 o 
   0  14   3        0.56        0.28      0.80 o 
   1  14   3        1.92        2.56      0.96 o 
   2  14   3        0.69        0.88      1.04 o 
   3  14   3        0.47        0.50      1.01 o 
  -1  15   3       50.93       52.67      2.45 o 
   0  15   3       98.06      102.50      2.96 o 
   1  15   3       35.99       38.36      2.06 o 
  -9   0   4       71.72       79.06      5.93 o 
  -8   0   4      125.19      122.22      6.73 o 
  -7   0   4      399.52      431.43     13.11 o 
  -6   0   4       51.24       56.80      4.10 o 
  -5   0   4     1201.47     1221.99     18.07 o 
  -4   0   4     1118.42     1147.78     16.88 o 
  -3   0   4     2444.27     2352.41     31.78 o 
  -2   0   4      414.65      393.94      6.79 o 
  -1   0   4     4368.65     4536.19     47.87 o 
   0   0   4     2235.92     2286.80     24.66 o 
   1   0   4     3525.86     3574.10     38.00 o 
   2   0   4      243.48      251.30      5.42 o 
   3   0   4     1999.14     2020.75     22.43 o 
   4   0   4      952.12      961.88     11.74 o 
   5   0   4      295.62      281.81      9.56 o 
   6   0   4      127.54      126.73      6.66 o 
   7   0   4      209.65      220.59      9.49 o 
   8   0   4       49.41       51.04      5.21 o 
  -9   1   4       26.20       27.35      2.87 o 
  -8   1   4       11.26        8.77      1.90 o 
  -7   1   4        6.63        9.27      1.68 o 
  -6   1   4      400.33      369.99      7.97 o 
  -5   1   4        0.39        1.51      0.56 o 
  -4   1   4      289.38      283.56      4.97 o 
  -3   1   4     1010.48     1130.48     10.21 o 
  -2   1   4      313.27      314.30      3.42 o 
  -1   1   4      376.40      381.53      3.49 o 
   0   1   4     4641.87     5120.44     38.05 o 
   1   1   4      443.81      369.92      3.53 o 
   2   1   4     2083.37     2126.87     16.50 o 
   3   1   4       17.01       15.18      0.67 o 
   4   1   4       74.51       84.54      2.79 o 
   5   1   4       14.30       15.66      1.38 o 
   6   1   4       40.37       45.30      3.05 o 
   7   1   4       14.68       23.59      2.65 o 
   8   1   4       30.72       32.03      3.22 o 
  -9   2   4       49.81       47.52      4.42 o 
  -8   2   4      234.54      224.17      6.59 o 
  -7   2   4      119.90      111.44      4.25 o 
  -6   2   4      385.18      362.62      6.18 o 
  -5   2   4      295.75      276.10      6.02 o 
  -4   2   4     1978.66     2032.94     17.69 o 
  -3   2   4     1015.27      995.59      8.24 o 
  -2   2   4      603.84      617.15      6.01 o 
  -1   2   4     2068.93     2155.30     16.56 o 
   0   2   4     4109.05     4462.88     33.34 o 
   1   2   4      596.78      622.18      5.44 o 
   2   2   4      927.46      912.46      7.66 o 
   3   2   4     1102.75     1040.82      9.71 o 
   4   2   4      770.50      733.83      7.41 o 
   5   2   4      227.84      217.65      4.52 o 
   6   2   4      104.60      101.95      4.21 o 
   7   2   4      120.95      125.33      4.91 o 
   8   2   4       62.25       59.15      3.96 o 
  -9   3   4        5.51        4.65      2.32 o 
  -8   3   4        5.51        6.16      1.72 o 
  -7   3   4        0.99        2.06      1.25 o 
  -6   3   4       57.15       57.68      2.61 o 
  -5   3   4        3.56        4.50      0.90 o 
  -4   3   4        1.49        1.83      0.86 o 
  -3   3   4      151.25      160.08      2.01 o 
  -2   3   4       32.84       28.30      0.74 o 
  -1   3   4      413.35      435.67      4.07 o 
   0   3   4       17.15       19.77      0.67 o 
   1   3   4      186.38      198.80      2.24 o 
   2   3   4        3.70        2.48      0.47 o 
   3   3   4      263.01      248.79      3.29 o 
   5   3   4       63.84       57.04      1.86 o 
   6   3   4        2.29        1.16      1.16 o 
   7   3   4        6.06        4.74      1.74 o 
   8   3   4        1.80       -0.21      1.44 o 
  -9   4   4       18.35       19.94      3.85 o 
  -8   4   4      175.90      182.17      5.93 o 
  -7   4   4      252.67      232.43      6.41 o 
  -6   4   4       84.37       83.36      2.74 o 
  -5   4   4      429.79      404.90     17.25 o 
  -4   4   4     1538.94     1498.11     15.10 o 
  -3   4   4      314.31      294.45      3.21 o 
  -2   4   4     1202.51     1216.82      9.97 o 
  -1   4   4      823.60      819.89      7.03 o 
   0   4   4     2431.90     2518.34     19.40 o 
   1   4   4      730.53      729.05      7.16 o 
   2   4   4      555.00      523.20      5.60 o 
   3   4   4      701.74      649.21     16.55 o 
   4   4   4      643.18      615.03      7.59 o 
   5   4   4      160.14      141.51      3.66 o 
   6   4   4       78.38       77.64      2.88 o 
   7   4   4      104.06      101.77      4.30 o 
   8   4   4       48.70       57.96      4.01 o 
  -8   5   4        7.75        8.57      1.86 o 
  -7   5   4        0.52       -1.20      1.00 o 
  -6   5   4       11.01       10.76      1.31 o 
  -5   5   4        8.82        6.21      0.87 o 
  -4   5   4        9.62       12.08      0.97 o 
  -3   5   4       20.69       21.31      0.88 o 
  -2   5   4        1.17        0.40      0.35 o 
  -1   5   4      151.51      166.88      2.18 o 
   0   5   4       10.74       14.55      0.65 o 
   1   5   4       50.49       49.79      1.32 o 
   2   5   4        0.03       -0.45      0.39 o 
   3   5   4       29.13       32.43      1.21 o 
   5   5   4        0.47        1.20      0.71 o 
   6   5   4        0.02       -0.90      0.86 o 
   7   5   4        0.19        2.36      1.16 o 
   8   5   4        1.41        1.41      1.64 o 
  -8   6   4      122.55      118.51      4.84 o 
  -7   6   4      124.73      131.66      4.74 o 
  -6   6   4      210.25      216.34      4.83 o 
  -5   6   4      300.48      322.46      5.02 o 
  -4   6   4      928.53      929.87     10.31 o 
  -3   6   4      842.32      808.30      7.33 o 
  -2   6   4      432.47      387.52     10.96 o 
  -1   6   4      908.06      846.85      7.47 o 
   0   6   4     2154.26     2214.58     19.09 o 
   1   6   4      388.43      357.46      4.62 o 
   2   6   4      446.25      458.30      5.33 o 
   3   6   4      600.35      602.55      6.63 o 
   4   6   4      471.80      461.80      6.46 o 
   5   6   4      122.53      128.71      3.10 o 
   6   6   4       94.15       98.38      4.47 o 
   7   6   4       70.02       73.03      3.08 o 
  -8   7   4        6.32        6.80      1.76 o 
  -7   7   4       68.12       59.02      7.74 o 
  -6   7   4        0.95        1.25      0.90 o 
  -5   7   4       25.64       20.37      1.38 o 
  -4   7   4      241.87      235.96      3.53 o 
  -3   7   4       22.57       20.87      0.93 o 
  -2   7   4      222.22      216.16      2.83 o 
  -1   7   4      221.80      215.83      2.79 o 
   0   7   4        0.02        0.66      0.45 o 
   1   7   4      803.55      801.50      8.22 o 
   2   7   4        7.60        8.84      0.83 o 
   3   7   4       45.19       36.98      1.59 o 
   4   7   4       52.43       64.88      2.58 o 
   5   7   4       11.37        9.88      1.17 o 
   6   7   4        0.02       -0.55      0.92 o 
   7   7   4       10.52       10.16      1.63 o 
  -7   8   4      114.80      116.93      5.38 o 
  -6   8   4       34.72       45.10      2.39 o 
  -5   8   4      353.09      367.22      6.39 o 
  -4   8   4      255.12      238.18      5.21 o 
  -3   8   4      524.96      516.14      5.43 o 
  -2   8   4      127.99      130.09      2.18 o 
  -1   8   4      582.70      565.86      5.69 o 
   0   8   4      529.59      525.66      6.04 o 
   1   8   4      457.60      429.83      5.30 o 
   2   8   4       74.61       73.95      2.16 o 
   3   8   4      330.04      317.15      5.13 o 
   4   8   4      229.84      223.19      5.87 o 
   5   8   4       48.42       54.87      2.25 o 
   6   8   4       43.67       50.68      2.32 o 
   7   8   4       38.12       44.51      2.80 o 
  -7   9   4       24.07       27.43      2.15 o 
  -6   9   4       84.91       84.80      3.16 o 
  -5   9   4       77.32       76.79      2.87 o 
  -4   9   4       29.31       29.97      1.63 o 
  -3   9   4      917.67      921.16     12.92 o 
  -2   9   4        2.95        2.77      0.66 o 
  -1   9   4      527.74      521.79      6.13 o 
   0   9   4      286.57      281.57      4.56 o 
   1   9   4      316.21      309.32      4.43 o 
   2   9   4       34.45       37.38      1.55 o 
   3   9   4      305.66      302.75      5.14 o 
   4   9   4        0.20        2.14      0.84 o 
   5   9   4      138.30      134.57      3.73 o 
   6   9   4        0.05        1.31      1.01 o 
  -7  10   4      150.72      159.73      5.94 o 
  -6  10   4       26.61       22.09      2.01 o 
  -5  10   4      122.52      125.64      3.26 o 
  -4  10   4      248.54      250.49      4.62 o 
  -3  10   4      294.40      290.24      3.90 o 
  -2  10   4        4.45        5.98      0.77 o 
  -1  10   4      668.53      686.65      7.75 o 
   0  10   4       88.96       91.41      2.27 o 
   1  10   4      244.85      236.97      3.89 o 
   2  10   4       79.78       85.40      2.28 o 
   3  10   4       76.95       70.03      2.43 o 
   4  10   4      132.95      120.35      3.28 o 
   5  10   4       37.80       40.40      2.20 o 
   6  10   4        5.35        7.22      1.37 o 
  -6  11   4       45.49       43.35      2.63 o 
  -5  11   4       69.76       69.08      3.34 o 
  -4  11   4       83.52       86.02      4.50 o 
  -3  11   4      109.61      115.37      2.67 o 
  -2  11   4      168.05      152.78      3.05 o 
  -1  11   4      294.55      286.87      4.42 o 
   0  11   4       93.94       93.01      2.40 o 
   1  11   4      164.49      166.07      3.31 o 
   2  11   4       63.63       54.36      1.93 o 
   3  11   4      165.07      159.40      3.80 o 
   4  11   4        0.73        1.26      0.95 o 
   5  11   4       33.13       31.90      2.13 o 
  -5  12   4       66.99       78.24      2.82 o 
  -4  12   4      241.61      229.29      4.66 o 
  -3  12   4       80.05       76.54      2.59 o 
  -2  12   4      308.18      301.79      4.70 o 
  -1  12   4       29.41       30.10      1.57 o 
   0  12   4      508.99      498.28      6.57 o 
   1  12   4       56.99       63.41      2.14 o 
   2  12   4       88.95       88.31      2.52 o 
   3  12   4      116.05      108.79      3.26 o 
   4  12   4       79.89       87.78      3.04 o 
  -4  13   4        4.64        6.99      1.43 o 
  -3  13   4        0.02       -0.33      1.04 o 
  -2  13   4        1.51        0.84      0.77 o 
  -1  13   4        9.63        8.36      1.11 o 
   0  13   4        0.60        0.05      0.77 o 
   1  13   4        3.34        5.24      1.03 o 
   2  13   4       10.94        9.14      1.52 o 
   3  13   4        1.47        1.88      1.06 o 
  -3  14   4       70.13       69.42      3.18 o 
  -2  14   4      120.48      119.36      3.08 o 
  -1  14   4       89.67       86.84      2.63 o 
   0  14   4      181.11      188.21      3.95 o 
   1  14   4       90.29       86.75      3.23 o 
   2  14   4       60.51       62.15      2.73 o 
  -9   1   5       46.24       47.39      3.57 o 
  -8   1   5      107.05      108.44      4.62 o 
  -7   1   5      335.71      321.76      7.87 o 
  -6   1   5       16.30       15.68      2.38 o 
  -5   1   5      885.68      882.34     10.00 o 
  -4   1   5      802.67      794.72      9.03 o 
  -3   1   5      976.45      936.96     10.16 o 
  -2   1   5      489.03      510.12      6.13 o 
  -1   1   5     1913.26     1975.76     15.35 o 
   0   1   5     1211.79     1253.19     10.14 o 
   1   1   5     1562.95     1498.01     12.00 o 
   2   1   5      170.59      166.21      2.17 o 
   3   1   5      788.27      763.41      7.64 o 
   4   1   5      539.22      515.02      5.75 o 
   5   1   5       77.21       71.90      3.43 o 
   6   1   5       77.01       68.75      3.57 o 
   7   1   5       67.68       73.30      4.85 o 
   8   1   5       31.97       33.70      3.38 o 
  -9   2   5        0.08       -0.61      1.50 o 
  -8   2   5       23.83       26.19      2.69 o 
  -7   2   5        0.45       -0.21      1.42 o 
  -6   2   5       51.22       47.36      2.13 o 
  -5   2   5       17.10       18.18      1.18 o 
  -4   2   5      198.45      204.23      3.64 o 
  -3   2   5      166.24      165.53      2.94 o 
  -2   2   5      337.28      349.89      3.94 o 
  -1   2   5      179.68      175.97      2.10 o 
   0   2   5      109.02      121.39      1.70 o 
   1   2   5        0.35        1.48      1.04 o 
   2   2   5       25.87       22.45      0.95 o 
   3   2   5        9.32       11.22      0.81 o 
   4   2   5       78.73       90.52      3.01 o 
   5   2   5        3.72        4.50      1.45 o 
   6   2   5        8.50        4.84      1.61 o 
   7   2   5        1.39        0.19      1.45 o 
   8   2   5        0.09       -0.07      1.53 o 
  -8   3   5      200.42      210.45      6.49 o 
  -7   3   5      176.68      185.49      5.72 o 
  -6   3   5      455.13      482.09      7.82 o 
  -5   3   5      373.04      377.36      5.37 o 
  -4   3   5     1349.62     1319.36     17.88 o 
  -3   3   5     1390.64     1359.81     31.85 o 
  -2   3   5      237.70      202.61      2.74 o 
  -1   3   5     1934.89     1928.57     15.17 o 
   0   3   5     1778.83     1802.94     14.27 o 
   1   3   5      455.78      430.38      4.79 o 
   2   3   5      402.22      390.92      4.59 o 
   3   3   5      785.81      793.88      8.03 o 
   4   3   5      228.72      214.36      3.72 o 
   5   3   5      219.38      223.88      4.76 o 
   6   3   5       30.77       42.77      3.13 o 
   7   3   5       88.37       80.96      4.16 o 
  -8   4   5        1.62        1.32      1.35 o 
  -7   4   5        0.05        0.10      1.29 o 
  -6   4   5        0.15       -0.79      0.77 o 
  -5   4   5       13.31       10.48      1.24 o 
  -4   4   5        0.82        0.54      0.66 o 
  -3   4   5        2.92        4.57      0.73 o 
  -2   4   5       62.46       68.51      1.51 o 
  -1   4   5        1.20        0.99      0.34 o 
   0   4   5       25.02       23.21      0.80 o 
   1   4   5        2.51        3.00      0.53 o 
   2   4   5       58.23       53.00      1.45 o 
   3   4   5        4.94        2.29      0.59 o 
   4   4   5       36.61       40.59      2.10 o 
   5   4   5        1.74        1.43      0.76 o 
   6   4   5       24.49       23.42      2.99 o 
   7   4   5        0.05        0.40      1.51 o 
  -8   5   5      269.96      265.40      7.56 o 
  -7   5   5       77.95       84.47      3.86 o 
  -6   5   5      336.67      314.97      6.09 o 
  -5   5   5      301.16      302.37      5.71 o 
  -4   5   5     1233.95     1269.16     13.62 o 
  -3   5   5      528.86      533.00      5.90 o 
  -2   5   5      877.93      921.76      8.98 o 
  -1   5   5      771.80      721.55     19.28 o 
   0   5   5     2408.35     2483.55     34.72 o 
   1   5   5      315.71      312.83      4.01 o 
   2   5   5      646.81      641.12      6.87 o 
   3   5   5      523.20      490.75      6.13 o 
   4   5   5      484.69      454.60      7.33 o 
   5   5   5      102.77       98.93      2.65 o 
   6   5   5       93.32       93.18      4.45 o 
   7   5   5       63.42       66.80      4.09 o 
  -8   6   5        0.46       -0.16      1.51 o 
  -7   6   5        0.26       -0.14      1.88 o 
  -6   6   5        9.50        8.53      1.33 o 
  -5   6   5        6.15        6.15      1.17 o 
  -4   6   5        0.96        1.11      1.18 o 
  -3   6   5       13.47       16.21      0.97 o 
  -2   6   5        8.66        9.38      0.77 o 
  -1   6   5        5.48        8.80      0.64 o 
   0   6   5       40.48       35.80      1.24 o 
   1   6   5        0.11       -0.32      0.44 o 
   2   6   5       35.59       32.31      1.51 o 
   3   6   5       28.40       29.32      1.31 o 
   4   6   5        3.21        3.77      1.26 o 
   5   6   5        4.45        2.61      0.89 o 
   6   6   5       11.70       12.41      1.60 o 
   7   6   5        1.66        1.88      1.69 o 
  -8   7   5       84.50       87.29      4.34 o 
  -7   7   5      119.08      114.65      3.75 o 
  -6   7   5       67.80       61.21      3.98 o 
  -5   7   5      204.64      190.00      6.69 o 
  -4   7   5      673.00      648.50      8.19 o 
  -3   7   5      213.89      202.26      3.22 o 
  -2   7   5      454.40      461.99      5.44 o 
  -1   7   5      622.26      625.82      6.81 o 
   0   7   5      753.73      769.37      9.03 o 
   1   7   5      469.05      459.71      5.54 o 
   2   7   5      291.00      282.78      4.07 o 
   3   7   5      284.06      260.20      5.20 o 
   4   7   5      336.18      313.04      6.06 o 
   5   7   5       80.89       77.95      2.56 o 
   6   7   5       37.51       33.83      2.34 o 
  -7   8   5        2.10        3.12      1.26 o 
  -6   8   5       11.86       12.09      1.53 o 
  -5   8   5        9.32        8.31      1.52 o 
  -4   8   5      146.82      148.01      3.26 o 
  -3   8   5      112.41      110.65      2.53 o 
  -2   8   5      255.80      241.10      3.63 o 
  -1   8   5        5.06        3.57      0.69 o 
   0   8   5       17.56       18.01      1.11 o 
   1   8   5        0.40        0.16      0.55 o 
   2   8   5       94.18       92.56      2.24 o 
   3   8   5        7.76        6.52      1.05 o 
   4   8   5       24.25       29.26      1.74 o 
   5   8   5        2.96        2.16      0.95 o 
   6   8   5        5.32        4.29      1.37 o 
  -7   9   5       92.82       96.84      4.15 o 
  -6   9   5        2.51        6.97      1.38 o 
  -5   9   5      139.98      156.00      5.42 o 
  -4   9   5      167.62      166.10      6.02 o 
  -3   9   5       63.71       61.87      1.87 o 
  -2   9   5      106.15      112.03      2.77 o 
  -1   9   5       76.91       69.45      2.44 o 
   0   9   5      233.91      232.87      3.72 o 
   1   9   5       69.92       71.14      2.02 o 
   2   9   5       33.90       41.73      1.87 o 
   3   9   5       61.52       63.28      2.28 o 
   4   9   5      128.78      145.17      3.59 o 
   5   9   5        2.84        4.71      1.11 o 
   6   9   5       33.86       37.54      2.61 o 
  -6  10   5        8.23       11.70      1.91 o 
  -5  10   5        7.77        5.66      1.68 o 
  -4  10   5       18.99       19.05      1.79 o 
  -3  10   5       50.07       50.02      2.01 o 
  -2  10   5       14.14       13.83      1.28 o 
  -1  10   5       45.08       46.92      1.73 o 
   0  10   5        0.44        0.04      0.63 o 
   1  10   5        0.99        2.05      0.74 o 
   2  10   5        0.21        0.68      0.69 o 
   3  10   5       56.83       62.57      2.37 o 
   4  10   5       39.21       44.75      3.54 o 
   5  10   5       23.58       22.94      1.89 o 
  -5  11   5       25.30       28.44      2.24 o 
  -4  11   5       84.13       88.29      4.17 o 
  -3  11   5      175.82      178.34      3.93 o 
  -2  11   5        4.00        5.32      1.05 o 
  -1  11   5      150.43      155.35      3.19 o 
   0  11   5      181.77      179.18      3.48 o 
   1  11   5       37.32       40.44      1.77 o 
   2  11   5       50.87       56.94      2.04 o 
   3  11   5       93.15       96.85      3.01 o 
   4  11   5       30.77       33.39      2.12 o 
  -5  12   5       18.16       19.83      2.04 o 
  -4  12   5       29.95       33.08      4.12 o 
  -3  12   5        3.03        2.33      0.98 o 
  -2  12   5        2.01        2.84      0.98 o 
  -1  12   5        0.02       -0.60      0.81 o 
   0  12   5       50.97       49.12      1.98 o 
   1  12   5        1.65        1.21      0.80 o 
   2  12   5       14.26       16.59      1.58 o 
   3  12   5        1.80        1.99      1.05 o 
   4  12   5        6.77        9.75      1.52 o 
  -3  13   5      103.23      115.96      3.96 o 
  -2  13   5       48.22       53.55      2.42 o 
  -1  13   5      159.63      174.08      4.15 o 
   0  13   5       88.83       94.20      3.76 o 
   1  13   5      181.04      180.19      3.81 o 
   2  13   5       27.40       31.70      2.11 o 
  -1  14   5        7.02       10.55      1.58 o 
   0  14   5       10.98       14.73      1.52 o 
  -8   0   6       89.44       99.05      6.34 o 
  -7   0   6       43.59       61.33      4.62 o 
  -6   0   6      292.71      301.46     10.30 o 
  -5   0   6       22.41       27.61      2.05 o 
  -4   0   6      759.32      773.28     12.84 o 
  -3   0   6      160.67      148.72      4.10 o 
  -2   0   6       54.25       38.60      1.99 o 
  -1   0   6      209.99      169.21      4.12 o 
   0   0   6     1394.67     1481.71     16.98 o 
   1   0   6      192.93      169.94      3.31 o 
   2   0   6      834.76      777.79      9.89 o 
   3   0   6       22.02       29.93      1.99 o 
   4   0   6      287.59      275.84      6.74 o 
   5   0   6       19.96       19.77      3.22 o 
   6   0   6       61.42       82.88      5.71 o 
   7   0   6       12.10       13.81      3.46 o 
  -8   1   6       26.49       33.78      5.04 o 
  -7   1   6       11.68       12.41      2.34 o 
  -6   1   6       21.94       25.71      2.08 o 
  -5   1   6       59.13       59.98      1.99 o 
  -4   1   6      194.21      200.21      3.82 o 
  -3   1   6       31.16       27.74      2.23 o 
  -2   1   6      483.41      464.60     13.94 o 
  -1   1   6      100.41       92.83      2.07 o 
   0   1   6      155.09      151.26      2.56 o 
   1   1   6      277.16      273.49      3.74 o 
   2   1   6       26.53       29.60      1.13 o 
   3   1   6       56.18       54.48      1.85 o 
   4   1   6       31.18       58.40      7.67 o 
   5   1   6        9.80       14.03      2.73 o 
   6   1   6        2.82        3.09      1.54 o 
   7   1   6        5.70        7.32      2.16 o 
  -8   2   6      192.04      186.94      6.26 o 
  -7   2   6      320.88      306.98      7.83 o 
  -6   2   6       52.14       47.69      2.21 o 
  -5   2   6      952.57      968.39     11.07 o 
  -4   2   6      780.31      750.48      8.92 o 
  -3   2   6      695.00      688.34      8.19 o 
  -2   2   6      831.20      877.02      9.76 o 
  -1   2   6     1033.97     1044.56     19.61 o 
   0   2   6     1120.24     1119.04     15.04 o 
   1   2   6      913.18      910.20      8.83 o 
   2   2   6      157.07      170.21      2.72 o 
   3   2   6      525.15      500.71      5.74 o 
   4   2   6      321.90      311.98      5.73 o 
   5   2   6       56.89       53.37      3.71 o 
   6   2   6       47.21       49.86      3.46 o 
   7   2   6       59.07       72.51      4.19 o 
  -8   3   6        0.02        0.58      1.42 o 
  -7   3   6        0.00       -0.36      1.08 o 
  -6   3   6       12.78       11.45      1.58 o 
  -5   3   6        2.21        1.74      0.75 o 
  -4   3   6        4.63        6.94      0.89 o 
  -3   3   6        7.62        6.99      1.06 o 
  -2   3   6       11.95       14.16      1.00 o 
  -1   3   6       14.73       10.71      0.71 o 
   0   3   6       23.84       25.08      1.00 o 
   1   3   6        2.97        2.90      0.65 o 
   2   3   6       38.76       35.51      1.27 o 
   3   3   6        0.19        0.10      0.54 o 
   4   3   6        3.09        6.57      0.89 o 
   5   3   6        0.17       -0.04      1.18 o 
   6   3   6        2.83        4.83      1.60 o 
   7   3   6        0.03       -0.86      1.58 o 
  -8   4   6       84.08       77.74      4.08 o 
  -7   4   6       41.66       44.70      3.05 o 
  -6   4   6      140.29      134.25      5.02 o 
  -5   4   6      111.69      104.32      2.64 o 
  -4   4   6      485.77      481.90      6.52 o 
  -3   4   6      325.81      316.81      4.77 o 
  -2   4   6       90.29       86.27      2.16 o 
  -1   4   6      663.41      666.45      6.86 o 
   0   4   6      477.12      475.34      7.57 o 
   1   4   6      223.08      214.85      5.49 o 
   2   4   6       68.18       63.29      1.69 o 
   3   4   6      267.24      248.09      5.08 o 
   4   4   6       96.16       90.64      2.48 o 
   5   4   6       34.03       39.28      2.98 o 
   6   4   6       13.90       19.18      2.49 o 
   7   4   6       24.97       28.26      3.07 o 
  -8   5   6       10.01       10.69      2.15 o 
  -7   5   6        2.35        4.49      1.53 o 
  -6   5   6       24.06       27.57      1.97 o 
  -5   5   6       49.28       49.22      2.26 o 
  -4   5   6       86.66       88.76      2.40 o 
  -3   5   6       19.52       15.79      1.14 o 
  -2   5   6      373.35      332.69      4.88 o 
  -1   5   6       54.93       48.74      1.64 o 
   0   5   6      136.93      131.09      2.37 o 
   1   5   6       48.10       46.85      1.47 o 
   2   5   6       94.05       91.27      2.63 o 
   3   5   6       12.20       12.81      1.01 o 
   4   5   6       12.36       15.97      1.29 o 
   5   5   6        1.84        2.23      0.86 o 
   6   5   6        4.32        3.64      1.60 o 
  -7   6   6      103.88       96.61      4.32 o 
  -6   6   6       16.12       25.64      2.49 o 
  -5   6   6      211.89      214.68      5.59 o 
  -4   6   6      335.61      325.91      5.16 o 
  -3   6   6      133.89      129.73      3.44 o 
  -2   6   6      125.17      128.44      2.76 o 
  -1   6   6      418.60      408.45      5.65 o 
   0   6   6      169.95      154.97      2.70 o 
   1   6   6      400.17      395.75      5.00 o 
   2   6   6       18.81       23.42      1.23 o 
   3   6   6      271.89      262.91      3.99 o 
   4   6   6      109.59      107.27      2.85 o 
   5   6   6       56.36       59.84      2.26 o 
   6   6   6       15.18       17.56      2.51 o 
  -7   7   6        5.64        6.55      1.44 o 
  -6   7   6       16.17       14.49      1.69 o 
  -5   7   6        7.54        6.25      1.22 o 
  -4   7   6       58.04       56.82      2.06 o 
  -3   7   6        3.56        5.51      0.91 o 
  -2   7   6      125.07      126.21      2.85 o 
  -1   7   6       12.33       12.24      1.11 o 
   0   7   6       12.64       11.99      0.96 o 
   1   7   6       20.50       20.59      1.19 o 
   2   7   6       22.07       18.30      1.19 o 
   3   7   6       11.64       10.84      1.21 o 
   4   7   6        2.72        4.24      0.97 o 
   5   7   6        1.40        0.59      0.85 o 
   6   7   6        3.94        5.05      1.42 o 
  -7   8   6       54.69       66.75      3.13 o 
  -6   8   6       82.06       80.99      3.20 o 
  -5   8   6       86.49       82.01      3.14 o 
  -4   8   6      207.38      218.54      4.21 o 
  -3   8   6      348.22      343.77      6.45 o 
  -2   8   6       29.44       29.85      1.57 o 
  -1   8   6      420.39      412.54      6.03 o 
   0   8   6      389.82      381.26      5.75 o 
   1   8   6       98.14       93.99      2.29 o 
   2   8   6      165.36      156.24      3.07 o 
   3   8   6      189.14      193.40      4.01 o 
   4   8   6       74.17       66.25      2.76 o 
   5   8   6       81.08       82.80      2.84 o 
  -6   9   6        4.54        6.76      1.45 o 
  -5   9   6        0.02        1.12      1.03 o 
  -4   9   6       48.70       51.67      2.54 o 
  -3   9   6        6.96        6.23      1.25 o 
  -2   9   6       47.74       49.93      2.06 o 
  -1   9   6        0.01        0.34      0.72 o 
   0   9   6       18.91       17.53      1.39 o 
   1   9   6       14.74       16.53      1.22 o 
   2   9   6        4.70        6.75      1.17 o 
   3   9   6        5.77        5.51      1.25 o 
   4   9   6       39.04       54.53      2.39 o 
   5   9   6        2.70        1.50      1.04 o 
  -6  10   6      146.01      160.01      7.78 o 
  -5  10   6      277.35      283.31      6.35 o 
  -4  10   6      492.77      470.46     10.55 o 
  -3  10   6      337.85      339.12      6.68 o 
  -2  10   6      716.90      763.67      9.79 o 
  -1  10   6      323.15      310.28      5.33 o 
   0  10   6      997.91     1031.53     12.32 o 
   1  10   6      289.07      281.86      4.52 o 
   2  10   6      376.57      376.91      7.78 o 
   3  10   6      198.48      196.05      5.80 o 
   4  10   6      279.90      282.83      5.52 o 
  -5  11   6       57.61       64.08      5.25 o 
  -4  11   6        1.34        0.03      1.44 o 
  -3  11   6       50.02       53.94      2.77 o 
  -2  11   6        8.77        9.70      1.43 o 
  -1  11   6      152.00      145.01      3.57 o 
   0  11   6        3.57        3.31      1.11 o 
   1  11   6       57.69       56.10      2.06 o 
   2  11   6       13.09       18.25      1.64 o 
   3  11   6        4.95        5.91      1.27 o 
   4  11   6        3.94        4.44      1.26 o 
  -4  12   6       81.40       77.36      4.21 o 
  -3  12   6       94.67       93.25      3.60 o 
  -2  12   6       39.17       40.30      2.17 o 
  -1  12   6      158.01      157.89      4.69 o 
   0  12   6       75.37       77.65      2.76 o 
   1  12   6      139.70      140.11      4.26 o 
   2  12   6       31.62       36.56      2.14 o 
  -2  13   6        6.72        7.09      1.36 o 
  -1  13   6       29.43       28.79      2.43 o 
   0  13   6       21.86       27.26      2.23 o 
   1  13   6       28.66       26.23      2.29 o 
  -8   1   7       91.82       80.67      4.18 o 
  -7   1   7       22.91       24.54      2.50 o 
  -6   1   7      132.02      130.73      4.65 o 
  -5   1   7       50.14       45.40      1.86 o 
  -4   1   7      567.25      578.59      7.54 o 
  -3   1   7       52.57       49.78      1.78 o 
  -2   1   7      305.04      293.77      4.94 o 
  -1   1   7      183.64      178.07      3.20 o 
   0   1   7      655.68      698.76      8.15 o 
   1   1   7       38.75       38.99      1.28 o 
   2   1   7      191.19      184.03      6.72 o 
   3   1   7      109.08      109.78      3.39 o 
   4   1   7      134.08      136.58      5.32 o 
   5   1   7       18.61       21.67      2.46 o 
   6   1   7       22.97       29.13      2.94 o 
  -8   2   7        2.49        4.11      1.72 o 
  -7   2   7        8.20        9.11      1.87 o 
  -6   2   7        0.05        0.62      0.83 o 
  -5   2   7       44.69       48.25      1.89 o 
  -4   2   7        2.06        4.07      0.96 o 
  -3   2   7        0.76        1.33      0.66 o 
  -2   2   7       69.57       67.39      1.99 o 
  -1   2   7        1.93        2.63      0.66 o 
   0   2   7        2.47        3.11      0.84 o 
   1   2   7       10.01       11.54      0.97 o 
   2   2   7        3.96        0.67      0.53 o 
   3   2   7        0.02        0.41      0.68 o 
   4   2   7        1.43       13.49      1.85 o 
   5   2   7        6.10        5.03      1.63 o 
   6   2   7        2.30        1.20      1.44 o 
  -8   3   7       79.09       89.02      4.45 o 
  -7   3   7      123.76      126.99      4.94 o 
  -6   3   7       29.86       31.08      3.79 o 
  -5   3   7      310.65      307.26      5.08 o 
  -4   3   7      212.24      196.00      3.76 o 
  -3   3   7      248.51      242.71      4.15 o 
  -2   3   7       67.87       71.03      2.31 o 
  -1   3   7      393.41      377.10      9.04 o 
   0   3   7      222.19      219.51      4.42 o 
   1   3   7      193.90      184.15      3.34 o 
   2   3   7       52.79       54.50      1.62 o 
   3   3   7      200.65      200.67      5.84 o 
   4   3   7       92.05       95.41      3.11 o 
   5   3   7       41.03       40.60      3.07 o 
   6   3   7       17.32       18.57      2.60 o 
  -7   4   7       12.33        8.85      1.82 o 
  -6   4   7        5.76        4.93      1.15 o 
  -5   4   7        8.90        7.70      1.45 o 
  -4   4   7        1.40        2.59      0.78 o 
  -3   4   7       36.80       36.07      1.62 o 
  -2   4   7        1.76        2.41      1.50 o 
  -1   4   7       82.01       88.70      2.77 o 
   0   4   7        6.22        7.02      1.07 o 
   1   4   7       32.04       29.30      1.43 o 
   2   4   7        0.56        0.79      0.58 o 
   3   4   7       19.20       19.17      1.18 o 
   4   4   7        4.51       14.97      1.56 o 
   5   4   7       13.38       13.03      2.13 o 
   6   4   7        0.73        0.98      1.54 o 
  -7   5   7       91.52       93.18      6.01 o 
  -6   5   7       16.02       19.13      1.80 o 
  -5   5   7      220.87      227.60      4.30 o 
  -4   5   7      218.21      213.57      4.05 o 
  -3   5   7      199.63      198.59      4.15 o 
  -2   5   7      112.50      117.42      3.30 o 
  -1   5   7      396.45      403.25      6.86 o 
   0   5   7      221.26      209.56      4.47 o 
   1   5   7      238.44      232.60      4.02 o 
   2   5   7       61.29       62.69      1.82 o 
   3   5   7      168.07      171.39      3.38 o 
   4   5   7       97.09       99.74      3.84 o 
   5   5   7       28.52       39.36      3.86 o 
   6   5   7       19.29       22.82      3.68 o 
  -7   6   7       12.20        9.88      3.90 o 
  -6   6   7        4.92        4.67      1.22 o 
  -5   6   7       10.12        9.47      1.41 o 
  -4   6   7        2.27        2.51      0.83 o 
  -3   6   7       18.76       16.18      1.56 o 
  -2   6   7        0.81        0.30      0.76 o 
  -1   6   7       15.93       13.10      1.93 o 
   0   6   7        7.91        6.86      0.93 o 
   1   6   7       35.56       33.80      1.62 o 
   2   6   7        0.08        0.01      0.60 o 
   3   6   7        9.35        8.64      1.13 o 
   4   6   7        7.55       11.24      1.26 o 
   5   6   7        2.51        1.24      1.12 o 
  -6   7   7       65.37       74.16      3.10 o 
  -5   7   7      204.37      203.39      4.98 o 
  -4   7   7      177.13      164.34      4.82 o 
  -3   7   7      533.83      514.93      8.50 o 
  -2   7   7       69.90       67.80      3.90 o 
  -1   7   7      554.56      532.25      8.58 o 
   0   7   7      416.89      397.28      5.93 o 
   1   7   7      196.11      191.14      5.21 o 
   2   7   7      121.43      120.28      2.67 o 
   3   7   7      223.22      230.99      4.44 o 
   4   7   7       67.01       66.71      2.40 o 
   5   7   7       50.04       54.03      2.39 o 
  -6   8   7        0.15        1.34      1.17 o 
  -5   8   7        4.66        2.55      1.11 o 
  -4   8   7       41.31       39.92      2.35 o 
  -3   8   7        2.52        3.21      1.10 o 
  -2   8   7       38.08       42.08      2.30 o 
  -1   8   7        9.03        8.50      1.42 o 
   0   8   7       61.23       60.09      2.58 o 
   1   8   7       31.11       30.71      1.69 o 
   2   8   7       24.30       21.70      1.39 o 
   3   8   7       10.92        8.34      1.19 o 
   4   8   7       41.36       41.11      2.13 o 
   5   8   7        3.10        1.98      1.09 o 
  -5   9   7       96.77      111.96      4.90 o 
  -4   9   7      398.88      398.95      7.58 o 
  -3   9   7       77.72       81.22      3.11 o 
  -2   9   7      303.99      314.49      6.41 o 
  -1   9   7      160.77      163.14      4.38 o 
   0   9   7      327.89      323.03      5.46 o 
   1   9   7      119.34      121.10      3.59 o 
   2   9   7      143.39      158.42      3.71 o 
   3   9   7       70.75       69.37      3.81 o 
   4   9   7      138.40      133.94      4.19 o 
  -5  10   7       12.01       13.87      2.36 o 
  -4  10   7        0.37        1.90      1.47 o 
  -3  10   7       14.76       14.38      1.75 o 
  -2  10   7       39.86       41.09      2.50 o 
  -1  10   7        5.03        5.40      1.31 o 
   0  10   7        0.06        0.21      0.85 o 
   1  10   7        0.11        0.97      1.16 o 
   2  10   7        2.98        2.50      0.97 o 
   3  10   7        2.76        4.07      1.69 o 
  -4  11   7      218.33      222.12      7.23 o 
  -3  11   7      144.57      142.35      4.77 o 
  -2  11   7      159.14      168.38      4.80 o 
  -1  11   7      182.04      170.61      4.83 o 
   0  11   7      235.08      241.61      4.93 o 
   1  11   7      121.11      115.26      3.33 o 
   2  11   7       92.11       92.87      4.98 o 
  -2  12   7        4.25        6.50      1.91 o 
  -1  12   7        4.17        4.63      1.73 o 
   0  12   7        4.16        5.23      1.22 o 
   1  12   7        1.68        2.75      1.13 o 
  -7   0   8        0.76        2.29      2.06 o 
  -6   0   8        8.91        7.53      1.64 o 
  -5   0   8       30.66       33.46      3.02 o 
  -4   0   8        6.31        5.03      1.37 o 
  -3   0   8       12.42        9.84      1.78 o 
  -2   0   8        4.12        4.02      1.13 o 
  -1   0   8        2.01        2.43      0.92 o 
   0   0   8        7.88        2.58      1.68 o 
   1   0   8       51.71       47.01      3.76 o 
   2   0   8       22.99       15.42      2.58 o 
   3   0   8      101.33       87.54      3.55 o 
   4   0   8       10.70       14.67      2.97 o 
   5   0   8        9.95       10.92      3.06 o 
  -7   1   8        5.79        9.38      1.88 o 
  -6   1   8        2.22        0.54      0.90 o 
  -5   1   8       40.19       40.84      1.92 o 
  -4   1   8        1.07        3.43      0.86 o 
  -3   1   8       38.78       38.70      1.73 o 
  -2   1   8        1.39        1.68      0.69 o 
  -1   1   8       27.43       26.14      2.04 o 
   0   1   8        0.27        2.03      0.95 o 
   1   1   8       51.72       51.15      2.77 o 
   2   1   8        5.16        2.79      1.16 o 
   3   1   8       27.89       30.24      1.66 o 
   4   1   8        0.00        5.57      1.18 o 
   5   1   8        4.37        7.56      1.90 o 
  -7   2   8       95.45       94.67      6.67 o 
  -6   2   8      140.28      137.47      3.99 o 
  -5   2   8      193.70      180.05      4.19 o 
  -4   2   8      475.27      454.51      6.62 o 
  -3   2   8      362.82      334.27      5.29 o 
  -2   2   8      242.40      229.51      4.08 o 
  -1   2   8      649.97      635.11     15.90 o 
   0   2   8      464.37      463.87      7.44 o 
   1   2   8      234.36      227.36      4.69 o 
   2   2   8      225.80      230.53      6.07 o 
   3   2   8      188.58      197.58      5.62 o 
   4   2   8      116.06      108.44      4.50 o 
   5   2   8       49.05       55.68      3.60 o 
  -7   3   8        0.28        0.93      1.96 o 
  -6   3   8       30.44       31.32      2.17 o 
  -5   3   8        1.76        1.71      0.83 o 
  -4   3   8       53.35       56.43      2.11 o 
  -3   3   8       11.25       10.49      1.14 o 
  -2   3   8       12.87       10.39      1.34 o 
  -1   3   8       28.66       27.78      2.99 o 
   0   3   8       28.74       28.43      2.68 o 
   1   3   8        6.73        7.86      1.17 o 
   2   3   8       17.76       18.43      1.99 o 
   3   3   8        4.85        7.28      1.06 o 
   4   3   8        5.77       10.05      1.43 o 
   5   3   8        2.36        2.46      1.53 o 
  -7   4   8       98.87       99.95      4.57 o 
  -6   4   8       64.94       65.38      2.86 o 
  -5   4   8      246.43      255.87      4.78 o 
  -4   4   8      295.64      293.57      5.08 o 
  -3   4   8      324.61      311.50      5.13 o 
  -2   4   8      205.36      211.21      4.77 o 
  -1   4   8      479.91      450.37      8.87 o 
   0   4   8      385.09      396.03      6.91 o 
   1   4   8      185.98      186.71      4.30 o 
   2   4   8      159.71      161.88      4.28 o 
   3   4   8      148.21      150.05      3.90 o 
   4   4   8       96.99      102.56      3.41 o 
   5   4   8       32.17       35.66      3.07 o 
  -6   5   8        3.76        2.88      1.59 o 
  -5   5   8        7.23        5.34      1.05 o 
  -4   5   8        1.90        1.95      0.83 o 
  -3   5   8        0.00        0.28      1.28 o 
  -2   5   8        9.82        7.75      1.27 o 
  -1   5   8        0.00       -0.61      0.78 o 
   0   5   8        6.59        4.45      1.15 o 
   1   5   8        9.87        8.54      1.54 o 
   2   5   8        0.07        0.17      0.68 o 
   3   5   8        1.66        0.71      1.16 o 
   4   5   8        2.89        5.32      1.27 o 
   5   5   8        0.19        0.18      1.43 o 
  -6   6   8       89.71       86.37      4.42 o 
  -5   6   8      134.41      129.35      3.95 o 
  -4   6   8      204.06      198.20      5.18 o 
  -3   6   8      185.78      183.66      4.64 o 
  -2   6   8      118.45      111.60      5.00 o 
  -1   6   8      206.53      206.91      4.92 o 
   0   6   8      298.32      299.72      8.55 o 
   1   6   8       74.85       72.65      4.51 o 
   2   6   8      142.07      141.89      3.68 o 
   3   6   8       89.98       89.21      3.07 o 
   4   6   8       93.19       89.78      4.15 o 
  -6   7   8        3.21        1.84      1.27 o 
  -5   7   8        0.78        0.16      1.34 o 
  -4   7   8       24.03       24.44      2.04 o 
  -3   7   8       13.87       12.04      1.61 o 
  -2   7   8        3.36        4.64      1.14 o 
  -1   7   8       10.39        8.51      1.33 o 
   0   7   8       28.59       30.34      2.06 o 
   1   7   8        1.28        1.81      0.95 o 
   2   7   8        9.19        8.30      1.15 o 
   3   7   8        1.30        1.08      0.98 o 
   4   7   8        5.42        7.83      1.22 o 
  -5   8   8       57.35       65.06      3.93 o 
  -4   8   8      132.74      136.38      5.65 o 
  -3   8   8        6.31       10.21      1.56 o 
  -2   8   8      139.05      146.94      4.24 o 
  -1   8   8       21.33       23.40      1.95 o 
   0   8   8      122.71      111.17      3.60 o 
   1   8   8       32.66       39.23      2.30 o 
   2   8   8       24.22       29.07      1.78 o 
   3   8   8       25.68       27.70      2.11 o 
  -4   9   8        4.67        4.41      1.41 o 
  -3   9   8        7.57        7.54      1.51 o 
  -2   9   8        2.18        0.14      0.99 o 
  -1   9   8        0.01       -0.34      0.99 o 
   0   9   8       25.36       26.06      2.11 o 
   1   9   8        0.32       -0.44      0.90 o 
   2   9   8        0.76        2.04      0.96 o 
   3   9   8        1.39        0.71      1.09 o 
  -3  10   8      194.07      206.21      5.59 o 
  -2  10   8      118.83      132.22      4.27 o 
  -1  10   8      241.71      249.75      5.99 o 
   0  10   8      187.17      195.51      5.20 o 
   1  10   8      102.86      113.64      3.93 o 
   2  10   8       59.45       64.15      2.97 o 
  -1  11   8        8.71        9.96      2.83 o 
   0  11   8        8.50       12.65      1.82 o 
  -6   1   9       74.93       80.66      3.18 o 
  -5   1   9      211.03      228.35      5.55 o 
  -4   1   9      252.44      246.47      4.90 o 
  -3   1   9      272.71      277.41      4.89 o 
  -2   1   9      174.35      173.07      4.33 o 
  -1   1   9      424.11      428.05      7.40 o 
   0   1   9      242.39      248.48      6.70 o 
   1   1   9      186.79      189.20      5.94 o 
   2   1   9      111.78      117.19      4.40 o 
   3   1   9      127.26      137.63      4.75 o 
  -6   2   9        1.36        2.87      1.53 o 
  -5   2   9       40.53       39.79      2.03 o 
  -4   2   9        0.19        1.81      0.87 o 
  -3   2   9       36.37       35.99      1.82 o 
  -2   2   9        3.30        3.96      1.13 o 
  -1   2   9       26.64       25.13      1.86 o 
   0   2   9        3.49        1.29      1.20 o 
   1   2   9       34.58       35.40      2.99 o 
   2   2   9        0.11        0.31      1.09 o 
   3   2   9       13.59       12.53      1.90 o 
   4   2   9        1.10        5.80      2.15 o 
  -6   3   9       75.50       78.29      3.22 o 
  -5   3   9      130.86      129.03      3.40 o 
  -4   3   9      210.16      211.49      4.31 o 
  -3   3   9      107.00      104.75      3.45 o 
  -2   3   9      193.43      188.38      4.66 o 
  -1   3   9      147.70      148.47      4.03 o 
   0   3   9      276.37      270.04      5.58 o 
   1   3   9       81.51       76.90      5.05 o 
   2   3   9      110.74      103.67      6.42 o 
   3   3   9       83.86       79.15      3.62 o 
   4   3   9       76.95       72.24      4.98 o 
  -6   4   9        0.65        2.18      1.20 o 
  -5   4   9        5.32        4.47      1.06 o 
  -4   4   9        6.31        6.84      1.37 o 
  -3   4   9        6.14        4.70      1.34 o 
  -2   4   9        0.28       -0.16      0.87 o 
  -1   4   9        8.29        8.75      1.34 o 
   0   4   9        0.26        0.65      0.88 o 
   1   4   9        3.49        3.00      1.04 o 
   2   4   9        1.78        1.39      1.22 o 
   3   4   9        1.02        0.36      1.68 o 
   4   4   9        0.09        2.06      2.06 o 
  -5   5   9       71.28       75.17      3.11 o 
  -4   5   9       92.39       93.73      3.41 o 
  -3   5   9       81.33       82.68      3.18 o 
  -2   5   9       39.16       43.33      2.43 o 
  -1   5   9      134.54      125.67      4.79 o 
   0   5   9       80.42       82.38      3.03 o 
   1   5   9       54.23       52.40      3.22 o 
   2   5   9       24.96       31.81      2.62 o 
   3   5   9       54.37       51.56      4.62 o 
  -5   6   9        2.83        4.44      1.71 o 
  -4   6   9        1.06        2.79      1.21 o 
  -3   6   9        0.29        0.30      1.00 o 
  -2   6   9        8.08       10.35      1.51 o 
  -1   6   9        0.07        0.37      0.89 o 
   0   6   9        0.20        0.80      0.93 o 
   1   6   9        6.63        7.30      1.30 o 
   2   6   9        0.30        1.67      1.01 o 
   3   6   9        1.36        0.25      1.77 o 
  -4   7   9      141.82      139.01      4.33 o 
  -3   7   9       25.43       25.27      2.16 o 
  -2   7   9      121.65      119.30      3.87 o 
  -1   7   9       54.23       58.39      2.76 o 
   0   7   9      114.47      101.34      3.49 o 
   1   7   9       30.07       34.42      2.36 o 
   2   7   9       35.65       37.15      2.33 o 
  -3   8   9        4.16        4.74      1.36 o 
  -2   8   9        4.04        4.08      1.32 o 
  -1   8   9        3.58        4.36      1.30 o 
   0   8   9        6.83        3.51      1.27 o 
   1   8   9        0.24        0.48      1.13 o 
   2   8   9        0.00        0.05      1.10 o 
  -2   9   9       11.28       13.85      1.98 o 
  -1   9   9      118.43      127.41      4.24 o 
   0   9   9       51.99       56.75      2.98 o 
  -5   0  10       52.60       60.62      3.48 o 
  -4   0  10       38.68       51.24      3.20 o 
  -3   0  10       44.12       50.99      3.12 o 
  -2   0  10       10.32       14.38      3.17 o 
  -1   0  10       78.24       78.67      5.57 o 
   0   0  10       31.01       38.25      4.26 o 
   1   0  10       23.88       16.42      3.03 o 
   2   0  10       16.82       21.15      3.53 o 
   3   0  10       27.04       25.93      3.71 o 
  -5   1  10       32.90       32.64      2.01 o 
  -4   1  10        6.54        5.26      1.12 o 
  -3   1  10       32.85       35.79      2.30 o 
  -2   1  10       29.79       27.64      2.73 o 
  -1   1  10       18.77       21.72      3.20 o 
   0   1  10       14.97       13.28      4.20 o 
   1   1  10       27.27       31.74      5.14 o 
   2   1  10        0.47       -0.64      1.20 o 
   3   1  10       15.78       12.03      2.03 o 
  -5   2  10      116.13      118.51      3.40 o 
  -4   2  10      236.60      233.24      5.61 o 
  -3   2  10      121.46      119.90      4.10 o 
  -2   2  10      192.93      187.25      4.83 o 
  -1   2  10      162.77      163.96      8.30 o 
   0   2  10      193.39      207.38      6.44 o 
   1   2  10       69.32       72.32      3.75 o 
   2   2  10       82.88       89.50      4.12 o 
   3   2  10       49.52       51.19      3.33 o 
  -5   3  10        0.78       -0.27      1.12 o 
  -4   3  10        8.98       11.11      1.68 o 
  -3   3  10        0.23        1.38      1.09 o 
  -2   3  10        7.56        7.04      1.41 o 
  -1   3  10        2.78        3.32      1.16 o 
   0   3  10        2.90        5.65      1.59 o 
   1   3  10        2.18        4.63      1.57 o 
   2   3  10        4.44        7.36      1.77 o 
  -4   4  10       83.47       90.00      3.51 o 
  -3   4  10       75.60       76.64      3.22 o 
  -2   4  10       84.08       87.07      3.35 o 
  -1   4  10       91.07       93.76      3.40 o 
   0   4  10       87.92       88.46      7.91 o 
   1   4  10       49.77       55.33      3.59 o 
   2   4  10       24.54       37.92      4.28 o 
  -4   5  10        0.24        0.21      1.15 o 
  -3   5  10        3.54        5.28      1.41 o 
  -2   5  10        6.86        8.76      1.52 o 
  -1   5  10        4.25        4.51      1.29 o 
   0   5  10        0.71        1.22      1.04 o 
   1   5  10        8.52       10.17      2.73 o 
   2   5  10        2.20        1.45      1.45 o 
  -3   6  10       21.08       23.24      2.21 o 
  -2   6  10       16.56       23.26      2.79 o 
  -1   6  10       47.12       46.93      2.71 o 
   0   6  10       34.50       38.96      2.51 o 
   1   6  10       19.05       19.68      2.53 o 
  -2   7  10        4.74        4.21      1.36 o 
  -1   7  10        0.37        0.08      1.10 o 
   0   7  10        3.79        2.77      1.31 o 
  -2   1  11       11.34       11.90      2.23 o 
  -1   1  11       22.09       24.16      2.79 o 
   0   1  11       14.57       15.16      2.40 o 
  -2   2  11        1.33        0.48      1.55 o 
  -1   2  11        1.23        1.77      1.58 o 
   0   2  11        2.61        0.79      1.51 o 
  -1   3  11       63.83       71.70      4.11 o 
                                                 
